# Supplementary material for: Nucleotide imbalance decouples cell growth from cell proliferation
Source: Nat Cell Biol. 2022 Aug 4;24(8):1252–64. doi: 10.1038/s41556-022-00965-1 (PMC9359916; doi:10.1038/s41556-022-00965-1)
Supplement: Source Data Fig. 1 — Numerical source data. [file 41556_2022_965_MOESM6_ESM.xlsx]

## Sheet: Fig 1a
Untreated	Torin	- FBS	- Arg	- Leu	Rotenone	Oligomycin	LTX	BRQ
0.836911	-0.0299617	-0.0029205	-0.085922	0.0728005	0.0586916	-0.0170259	-0.0688144	0.0206908
0.895487	0.0238083	-0.007346	-0.067598	0.0992282	0.0615578	0.099483	0.0152243	0.0571535
0.893389	0.061369	-0.0643741	-0.0733101	0.105294	0.104398	0.114451	-0.0388221	0.0524996

## Sheet: Fig 1b
G (uM)	0	25	50	75	100	200
	0.92	0.82	0.74	0.46	0.28	0.07
	0.96	0.98	0.74	0.5	0.34	0.1
	0.99	0.97	0.8	0.47	0.34	0.14

## Sheet: Fig 1c
T (mM)	0	.10	.20	.50	1	2
	0.91	0.85	0.65	0.36	0.05	-0.11
	0.97	0.85	0.67	0.4	0.03	-0.12
	0.97	0.84	0.7	0.38	0.1	-0.08

## Sheet: Fig 1d
dA (mM)	0	.10	.25	.50	1	2
	0.93	0.72	0.75	0.64	0.53	-0.3
	0.92	0.87	0.76	0.75	0.55	-0.24
	0.88	0.88	0.79	0.71	0.55	-0.11

## Sheet: Fig 1e
C (mM)	0	1	2	5	7.5	10
	0.98	0.89	0.86	0.66	0.24	0.06
	1.01	0.88	0.86	0.62	0.33	0.05
	1	0.92	0.8	0.57	0.29	0.04

## Sheet: Fig 1f
A (mM)	0	.5	1	1.5	2.5	5
	0.93	0.93	0.83	0.79	0.19	-0.49
	0.94	0.96	0.92	0.82	0.17	-0.53
	0.92	0.95	0.88	0.81	0.23	-0.4
