# Supplementary material for: Nucleotide imbalance decouples cell growth from cell proliferation
Source: Nat Cell Biol. 2022 Aug 4;24(8):1252–64. doi: 10.1038/s41556-022-00965-1 (PMC9359916; doi:10.1038/s41556-022-00965-1)
Supplement: Source Data Fig. 2 — Numerical source data. [file 41556_2022_965_MOESM7_ESM.xlsx]

## Sheet: Fig 2a
GTP
none	G	G + A
6.81732e-10	3.27872e-09	6.99826e-10
7.47e-10	3.36931e-09	5.12502e-10
8.84171e-10	3.80829e-09	5.95708e-10
ATP
none	G	G + A
5.47661e-09	3.09282e-09	1.01245e-08
5.70231e-09	3.24028e-09	8.18982e-09
6.72995e-09	3.60335e-09	8.87618e-09

## Sheet: Fig 2c
GTP
	unlabeled existing pool			salvage			de novo synthesis
Untreated	5.3612e-06	3.6807e-06	4.7987e-06	0	0	0	1.024e-06	8.3705e-07	9.9654e-07
+ 13C-A	2.3025e-06	2.7009e-06	2.6494e-06	0	0	0	0	0	0
+ 13C-G	8.4967e-06	6.9474e-06	6.5974e-06	1.8092e-05	1.4614e-05	1.4485e-05	0	0	5.378e-09
+ 13C-G + 13C-A	2.1093e-06	2.1717e-06	2.1383e-06	4.6021e-07	1.3417e-07	6.738e-07	0	0	0
ATP
	unlabeled existing pool			salvage			de novo synthesis
Untreated	4.1897e-05	2.8967e-05	3.6721e-05	1.1943e-06	-9.8556e-07	-2.0872e-07	2.8876e-05	2.1628e-05	2.4777e-05
+ 13C-A	2.485e-05	2.9982e-05	2.8181e-05	7.4511e-05	8.3098e-05	8.2002e-05	0	0	0
+ 13C-G	2.3864e-05	2.152e-05	2.0317e-05	6.876e-06	5.8985e-06	5.5242e-06	3.8139e-06	0	0
+ 13C-G + 13C-A	2.539e-05	2.5811e-05	2.3691e-05	7.379e-05	7.561e-05	6.9441e-05	0	0	0

## Sheet: Fig 2d
Condition	ATP			GTP			UTP			CTP
200 μM G	0.264	0.26	0.267	5.21	5.44	5.42	0.211	0.208	0.206	0.267	0.236	0.247
2.5 mM A	1.43	1.42	1.51	0.907	0.878	0.933	0.0607	0.0575	0.0608	0.0924	0.0813	0.0877
1 mM T	0.903	0.892	0.902	0.931	0.906	0.958	1.09	1.08	1.12	1.04	1.06	1.07
10 mM C	0.229	0.228	0.226	0.557	0.545	0.544	0.14	0.139	0.137	16.1	16.3	15.7
200 μM G + 200 μM A	1.46	1.53	1.56	0.769	0.821	0.824	0.439	0.451	0.466	0.493	0.529	0.532
1 mM T + 1 mM C	0.609	0.633	0.582	0.741	0.766	0.723	0.768	0.791	0.749	5.64	5.72	5.41

## Sheet: Fig 2e
Condition	dATP			dTTP			dCTP
200 μM G	1.2	1.19	1.17	0.0639	0.0498	0.0571	0.117	0.107	0.0949
2.5 mM A	2.95	2.95	3.34	0.245	0.268	0.264	0.358	0.37	0.386
1 mM T	4.63	4.32	4.18	35.1	34.9	36.8	0.0504	0.0724	0.0546
10 mM C	0.0632	0.0944	0.104	2.82	2.84	2.79	1.04	1.07	1.05
200 μM G + 200 μM A	1.58	1.49	1.54	0.953	0.964	0.975	1.17	1.09	1.29
1 mM T + 1 mM C	0.801	0.701	0.759	17.1	17.9	16.8	0.722	0.779	0.588

## Sheet: Fig 2f
A549
Condition	ATP			GTP			UTP			CTP
25 μM G	0.611	0.605	0.642	3.6	3.62	3.73	0.576	0.567	0.605	0.687	0.672	0.7
200 μM G	0.264	0.26	0.267	5.21	5.44	5.42	0.211	0.208	0.206	0.267	0.236	0.247
1.5 mM A	1.7	1.72	1.75	0.913	0.897	0.911	0.167	0.167	0.166	0.199	0.236	0.236
2.5 mM A	1.43	1.42	1.51	0.907	0.878	0.933	0.0607	0.0575	0.0608	0.0924	0.0813	0.0877
U2OS
Condition	ATP			GTP			UTP			CTP
200 μM G	0.938258	0.990151	0.976699	1.03805	0.980562	0.959729	1.04112	1.04017	1.08137	0.964485	0.964381	1.09282
400 μM G	0.43921	0.467269	0.468181	3.95676	4.266	4.07851	0.340106	0.369535	0.366835	0.401577	0.423826	0.403367
0.5 mM A	1.22602	1.2889	1.21713	0.771229	0.808737	0.769358	0.380702	0.409098	0.387444	0.435171	0.45997	0.443284
1.5 mM A	1.43699	1.64752	1.55844	1.03645	1.16227	1.11798	0.075687	0.0924548	0.0835237	0.110513	0.117006	0.113634

## Sheet: Fig 2g
A549
Condition	dATP			dTTP			dCTP
25 μM G	1.25	1.2	1.2	0.319	0.314	0.321	0.395	0.369	0.387
200 μM G	1.2	1.19	1.17	0.0639	0.0498	0.0571	0.117	0.107	0.0949
1.5 mM A	2.42	2.18	2.14	0.528	0.553	0.51	0.679	0.717	0.655
2.5 mM A	2.95	2.95	3.34	0.245	0.268	0.264	0.358	0.37	0.386
U2OS
Condition	dATP			dTTP			dCTP
200 μM G	1.17433	1.16011	0.995437	0.987581	1.07917	1.10672	0.944032	0.974517	1.02611
400 μM G	0.958219	0.987555	0.946072	0.0958319	0.0978403	0.115262	0.145872	0.191424	0.172143
0.5 mM A	0.909695	1.15747	0.996617	0.760984	0.722487	0.690876	0.808693	0.900417	0.826563
1.5 mM A	1.46075	1.7154	1.47014	0.184009	0.190283	0.199701	0.27181	0.324657	0.322129

## Sheet: Fig 2h
none	G	G + A
0.89	0.07	0.99
0.88	0.1	0.94
0.92	0.14	0.97

## Sheet: Fig 2i
none	T	T + C
0.86	0	0.63
0.96	0	0.67
0.96	0	0.65
