# Supplementary material for: Nucleotide imbalance decouples cell growth from cell proliferation
Source: Nat Cell Biol. 2022 Aug 4;24(8):1252–64. doi: 10.1038/s41556-022-00965-1 (PMC9359916; doi:10.1038/s41556-022-00965-1)
Supplement: Source Data Fig. 3 — Numerical source data. [file 41556_2022_965_MOESM8_ESM.xlsx]

## Sheet: Fig 3h
Untreated	G
1	0.916667

## Sheet: Fig 3i
Untreated	G
10.5	64.5
11.25	94.5
11.25	63.75
16.5	66
12.5	94.5
13.5	61.5
10	69
6	65.25
9.75	13.25
12	89.25
11.25	92
9.75	60.75
9.75	61.5
3.75	37.5
8.25	68.25
12	28.5
13.5	48.75
12.75	88.5
9.75	86.25
5.25	84.75
10.5	91.5
11.25	89.25
8.25	60
9	54
9.75	53.25
9	69
9.75	57
9	52.5
12	62.5
10.5	66
10.5	65.25
12	54.75
6	65.25
15.75	14.25
10.5	57.75
7.5	67.5
7.5	63.75
9.75	18.75
10.5	63.5
9.75	79.5
10.5	49
11.25	59.25
11.25	44.25
12	64.5
6.75	52.5
6.75	5.25
11.25	36
10	50.25
13.5	54
6.75	43.5
9.75	66.75
9.75	54.75
6.75	15
7.5
9.75
8.25
8.25
11.25
10.5
10.5
12
9

## Sheet: Fig 3k
dATP
	Untreated			Low G			High G
Unsync.	8.82281e-12	8.43171e-12	7.18503e-12	1.10213e-11	1.00682e-11	8.00347e-12	1.24804e-11	1.08092e-11	9.1764e-12
21 hrs	8.8245e-12	7.85002e-12	8.33141e-12	1.01165e-11	7.16759e-12	6.32663e-12	6.2447e-12	5.8172e-12	6.82035e-12
dCTP
	Untreated			Low G			High G
Unsync.	1.29053e-11	1.27958e-11	1.21086e-11	9.69046e-12	7.91681e-12	7.66915e-12	2.30587e-12	2.49471e-12	2.40395e-12
21 hrs	1.06717e-11	8.55037e-12	9.32735e-12	8.13111e-12	6.15357e-12	5.84066e-12	4.66022e-13	1.74373e-12	2.14051e-12
dTTP
	Untreated			Low G			High G
Unsync.	1.86965e-11	2.3126e-11	1.68985e-11	1.36319e-11	1.69187e-11	1.26647e-11	2.97512e-12	2.68237e-12	2.20381e-12
21 hrs	2.0386e-11	1.39051e-11	1.66163e-11	1.14773e-11	6.82031e-12	6.76024e-12	1.53031e-12	1.69999e-12	1.9361e-12
