# Supplementary material for: Nucleotide imbalance decouples cell growth from cell proliferation
Source: Nat Cell Biol. 2022 Aug 4;24(8):1252–64. doi: 10.1038/s41556-022-00965-1 (PMC9359916; doi:10.1038/s41556-022-00965-1)
Supplement: Source Data Fig. 4 — Numerical source data. [file 41556_2022_965_MOESM9_ESM.xlsx]

## Sheet: Fig 4b
Proliferation		Cell Size
Untreated	+ Guanine	Untreated	+ Guanine
0.9	-0.07	2327	5665
0.83	0.1	2312	4637
0.89	0.15	2702	5781

## Sheet: Fig 4c
YFP Fluorescence
Sample	Mean
G_12 hrs	13.0649
G_12 hrs	12.9877
G_12 hrs	13.0333
G_24 hrs	18.6953
G_24 hrs	18.9371
G_24 hrs	18.5265
G_48 hrs	47.5263
G_48 hrs	47.756
G_48 hrs	44.6818
G_72 hrs	88.7771
G_72 hrs	92.607
G_72 hrs	87.6158
G_96 hrs	246.476
G_96 hrs	264.471
G_96 hrs	255.924
Cell Volume
Time (hrs)	Volume
0	2231	2268	2262
24	2745	2729
48	3117	3123
72	3038	3051
96	3327	3322
120	3634	3489
144	4110	4311
Cell Number
Time (hrs)	Cell Number
0	1264	1536	1445
24	1416	1470
48	1522	1659
72	1703	1777
96	2210	2307
120	2315	2097
144	1842	1724

## Sheet: Fig 4e
Untreated	+ G
0.854017	1.10083
1.06364	1.14607
1.08234	1.16223

## Sheet: Fig 4f
Sample	Buoyant mass (pg)	Volume (fL)	Density (g/ml) (accounting for fluid density SMR baseline)
Untreated	122.71	3142	1.04772
Untreated	122.314	3208	1.0468
Untreated	122.985	3246	1.04656
G	188.807	4888	1.0473
G	214.364	5614	1.04685
G	211.184	5586	1.04648

## Sheet: Fig 4g
Nucleobase/nucleoside condition	Sample	Mean Volume
Guanine	0	2327
Guanine	0	2312
Guanine	0	2702
Guanine	25 uM	2187
Guanine	25 uM	2232
Guanine	25 uM	2298
Guanine	50 uM	2837
Guanine	50 uM	2984
Guanine	50 uM	2888
Guanine	75 uM	3433
Guanine	75 uM	3535
Guanine	75 uM	3378
Guanine	100 uM	4026
Guanine	100 uM	4162
Guanine	100 uM	3983
Guanine	200 uM	5665
Guanine	200 uM	3919
Guanine	200 uM	4637
Thymidine	0	3070
Thymidine	0	3042
Thymidine	0	3067
Thymidine	.10 mM	3504
Thymidine	.10 mM	3643
Thymidine	.10 mM	3708
Thymidine	.20 mM	4415
Thymidine	.20 mM	4340
Thymidine	.20 mM	4427
Thymidine	.50 mM	6455
Thymidine	.50 mM	6323
Thymidine	.50 mM	6327
Thymidine	1 mM	8329
Thymidine	1 mM	8333
Thymidine	1 mM	8231
Thymidine	2 mM	7944
Thymidine	2 mM	7931
Thymidine	2 mM	7745
Deoxyadenosine	0	2725
Deoxyadenosine	0	2669
Deoxyadenosine	0	2738
Deoxyadenosine	100 uM	3030
Deoxyadenosine	100 uM	2846
Deoxyadenosine	100 uM	2869
Deoxyadenosine	250 uM	3311
Deoxyadenosine	250 uM	3273
Deoxyadenosine	250 uM	3190
Deoxyadenosine	500 uM	3681
Deoxyadenosine	500 uM	4628
Deoxyadenosine	500 uM	3543
Deoxyadenosine	1 mM	4012
Deoxyadenosine	1 mM	3953
Deoxyadenosine	1 mM	4041
Deoxyadenosine	2 mM	5931
Deoxyadenosine	2 mM	6063
Deoxyadenosine	2 mM	5795
Cytidine	0	2537
Cytidine	0	2446
Cytidine	0	2441
Cytidine	1 mM	2676
Cytidine	1 mM	2662
Cytidine	1 mM	2670
Cytidine	2 mM	2750
Cytidine	2 mM	2728
Cytidine	2 mM	2759
Cytidine	5 mM	3053
Cytidine	5 mM	3048
Cytidine	5 mM	3069
Cytidine	7.5 mM	3919
Cytidine	7.5 mM	3948
Cytidine	7.5 mM	3975
Cytidine	10 mM	4648
Cytidine	10 mM	4713
Cytidine	10 mM	4687
Adenine	0	2511
Adenine	0	2591
Adenine	0	2634
Adenine	0.5 mM	2136
Adenine	0.5 mM	2119
Adenine	0.5 mM	2146
Adenine	1 mM	2122
Adenine	1 mM	2124
Adenine	1 mM	2109
Adenine	1.5 mM	2268
Adenine	1.5 mM	2223
Adenine	1.5 mM	2252
Adenine	2.5 mM	3100
Adenine	2.5 mM	3108
Adenine	2.5 mM	3190
Adenine	5 mM	3906
Adenine	5 mM	4090
Adenine	5 mM	4134

## Sheet: Fig 4h
none	G	G + A
3322	6234	3124
3289	5638	3054
3312	5781	3046

## Sheet: Fig 4i
none	T	T + C
2730	8048	3368
2656	8116	3350
2721	8434	3442

## Sheet: Fig 4j
		Proliferation rate grouped by cateogry
Condition	Cell Volume	Untreated	Nucleotide Imbalance	Growth Signaling Disruption	Amino Acid Limitation	ETC Inhibition	Purine Depletion	Pyrimidine Depletion	Purine and Pyrimidine Depletion
Untreated	2327	0.92
Untreated	2312	0.96
Untreated	2702	0.99
Untreated	2725	0.93
Untreated	2669	0.92
Untreated	2738	0.88
Untreated	3042	0.97
Untreated	2511	0.93
Untreated	2591	0.94
Untreated	2634	0.92
Untreated	2537	0.98
Untreated	2446	1.01
Untreated	2441	1
G	5665		0.07
G	3919		0.1
G	4637		0.14
G	6234		0.07
G	5638		0.1
G	5781		0.14
T	8329		0.05
T	8333		0.03
T	8231		0.1
T	8048		0
T	8116		0
T	8434		0
dA	5931		-0.3
dA	6063		-0.24
dA	5795		-0.11
A	3906		-0.49
A	4090		-0.53
A	4134		-0.4
C	4648		0.06
C	4713		0.05
C	4687		0.04
Torin	2017			-0.0299617
Torin	2006			0.0238083
Torin	2054			0.061369
-FBS	2412			-0.0029205
-FBS	2268			-0.007346
-FBS	2246			-0.0643741
-Arg	2724				-0.085922
-Arg	2762				-0.067598
-Arg	2832				-0.0733101
-Leu	3002				0.0728005
-Leu	2909				0.0992282
-Leu	2904				0.105294
Rotenone	3142					0.0586916
Rotenone	3173					0.0615578
Rotenone	3110					0.104398
Oligomycin	2505					-0.0170259
Oligomycin	3000					0.099483
Oligomycin	2957					0.114451
LTX	3243						-0.0688144
LTX	3139						0.0152243
LTX	3246						-0.0388221
BRQ	4384							0.0206908
BRQ	4276							0.0571535
BRQ	4316							0.0524996
LTX+BRQ	3178								0.061369
LTX+BRQ	2876								0.0402289
LTX+BRQ	2894								0.0817047
