# Supplementary material for: Nucleotide imbalance decouples cell growth from cell proliferation
Source: Nat Cell Biol. 2022 Aug 4;24(8):1252–64. doi: 10.1038/s41556-022-00965-1 (PMC9359916; doi:10.1038/s41556-022-00965-1)
Supplement: Source Data Fig. 5 — Numerical source data. [file 41556_2022_965_MOESM11_ESM.xlsx]

## Sheet: Fig 5e
Condition	Guanine Concentration (uM)	Proliferation rate
No Drug	0 uM G	0.986129	1.02093	0.992944
No Drug	25 uM G	0.714826	0.757244	0.749552
No Drug	50 uM G	0.39	0.4	0.39
No Drug	100 uM G	0.17	0.2	0.22
No Drug	200 uM G	0.139169	0.104485	0.0948481
+ AZ20	0 uM G	0.936561	1.0372	1.02624
+ AZ20	25 uM G	0.414365	0.363689	0.342276
+ AZ20	50 uM G	0.09	0.1	0.13
+ AZ20	100 uM G	-0.04	0	-0.02
+ AZ20	200 uM G	-0.172195	-0.0910078	-0.17355

## Sheet: Fig 5f
Condition	Nucleosbase/nucleoside	Total Cells
No Drug	none	0.85	0.87	0.92
No Drug	A	0.02	0.11	0.11
No Drug	dA	0.06	0.01	0.04
No Drug	G	0.01	0.08	0.08
No Drug	T	-0.02	0.03	0.02
+ AZ20	none	0.76	0.79	0.78
+ AZ20	A	-0.1	-0.1	-0.07
+ AZ20	dA	-0.26	-0.24	-0.21
+ AZ20	G	-0.08	-0.05	-0.08
+ AZ20	T	-0.35	-0.23	-0.32

## Sheet: Fig 5g
	Successful Division	Stuck in G1	Died in G1	Stuck in S/G2	Died in S/G2
Untreated	1	0	0	0	0
G	0.0416667	0.0625	0.0208333	0.458333	0.416667
G + ATRi	0.0208333	0.0833333	0.125	0.145833	0.625

## Sheet: Fig 5i
Condition	Days After Release	Total Cells
G	0	19980
G	0	18920
G	0	20900
G+AZ20	0	12600
G+AZ20	0	12840
G+AZ20	0	13140
G -> Untreated	1	18080
G -> Untreated	1	17820
G -> Untreated	1	21040
G -> Untreated	2	17120
G -> Untreated	2	19100
G -> Untreated	2	18900
G -> Untreated	3	16200
G -> Untreated	3	19600
G -> Untreated	3	17120
G -> Untreated	4	17640
G -> Untreated	4	17640
G -> Untreated	4	17600
G -> Untreated	5	11420
G -> Untreated	5	13020
G -> Untreated	5	14460
G -> Untreated	6	16180
G -> Untreated	6	17360
G -> Untreated	6	14540
G -> Untreated	7	14160
G -> Untreated	7	18200
G -> Untreated	7	17180
G -> Untreated	8	21220
G -> Untreated	8	28240
G -> Untreated	8	19820
G -> Untreated	9	25600
G -> Untreated	9	23300
G -> Untreated	9	20440
G -> Untreated	10	26060
G -> Untreated	10	26980
G -> Untreated	10	24380
G -> Untreated	11	38420
G -> Untreated	11	39460
G -> Untreated	11	29160
G -> Untreated	12	43100
G -> Untreated	12	54780
G -> Untreated	12	39820
G -> Untreated	13	62060
G -> Untreated	13	64180
G -> Untreated	13	86480
G -> Untreated	14	111480
G -> Untreated	14	122880
G -> Untreated	14	95160
G+AZ20 -> Untreated	1	10760
G+AZ20 -> Untreated	1	11680
G+AZ20 -> Untreated	1	12720
G+AZ20 -> Untreated	2	9900
G+AZ20 -> Untreated	2	10260
G+AZ20 -> Untreated	2	11560
G+AZ20 -> Untreated	3	8760
G+AZ20 -> Untreated	3	9480
G+AZ20 -> Untreated	3	8600
G+AZ20 -> Untreated	4	8220
G+AZ20 -> Untreated	4	8380
G+AZ20 -> Untreated	4	8800
G+AZ20 -> Untreated	5	4580
G+AZ20 -> Untreated	5	4980
G+AZ20 -> Untreated	5	5220
G+AZ20 -> Untreated	6	8320
G+AZ20 -> Untreated	6	7840
G+AZ20 -> Untreated	6	7800
G+AZ20 -> Untreated	7	5120
G+AZ20 -> Untreated	7	5600
G+AZ20 -> Untreated	7	5520
G+AZ20 -> Untreated	8	6960
G+AZ20 -> Untreated	8	7400
G+AZ20 -> Untreated	8	6380
G+AZ20 -> Untreated	9	6960
G+AZ20 -> Untreated	9	6840
G+AZ20 -> Untreated	9	7000
G+AZ20 -> Untreated	10	6780
G+AZ20 -> Untreated	10	7620
G+AZ20 -> Untreated	10	6060
G+AZ20 -> Untreated	11	7320
G+AZ20 -> Untreated	11	6360
G+AZ20 -> Untreated	11	6180
G+AZ20 -> Untreated	12	6000
G+AZ20 -> Untreated	12	5260
G+AZ20 -> Untreated	12	6760
G+AZ20 -> Untreated	13	6920
G+AZ20 -> Untreated	13	5800
G+AZ20 -> Untreated	13	6680
G+AZ20 -> Untreated	14	7560
G+AZ20 -> Untreated	14	7600
G+AZ20 -> Untreated	14	6420
G -> AZ20	1	16780
G -> AZ20	1	18200
G -> AZ20	1	16700
G -> AZ20	2	16620
G -> AZ20	2	18360
G -> AZ20	2	19680
G -> AZ20	3	12380
G -> AZ20	3	15460
G -> AZ20	3	15520
G -> AZ20	4	14600
G -> AZ20	4	16640
G -> AZ20	4	16440
G -> AZ20	5	10220
G -> AZ20	5	11840
G -> AZ20	5	11940
G -> AZ20	6	11160
G -> AZ20	6	12240
G -> AZ20	6	10760
G -> AZ20	7	9360
G -> AZ20	7	10580
G -> AZ20	7	9820
G -> AZ20	8	9760
G -> AZ20	8	10480
G -> AZ20	8	11020
G -> AZ20	9	10920
G -> AZ20	9	12100
G -> AZ20	9	12180
G -> AZ20	10	10940
G -> AZ20	10	12360
G -> AZ20	10	9280
G -> AZ20	11	8200
G -> AZ20	11	10280
G -> AZ20	11	10100
G -> AZ20	12	8000
G -> AZ20	12	8260
G -> AZ20	12	3380
G -> AZ20	13	9860
G -> AZ20	13	11260
G -> AZ20	13	10740
G -> AZ20	14	9920
G -> AZ20	14	10500
G -> AZ20	14	11340
G+AZ20 -> AZ20	1	10560
G+AZ20 -> AZ20	1	9940
G+AZ20 -> AZ20	1	10440
G+AZ20 -> AZ20	2	10060
G+AZ20 -> AZ20	2	10100
G+AZ20 -> AZ20	2	9980
G+AZ20 -> AZ20	3	7500
G+AZ20 -> AZ20	3	8240
G+AZ20 -> AZ20	3	8040
G+AZ20 -> AZ20	4	9100
G+AZ20 -> AZ20	4	8900
G+AZ20 -> AZ20	4	8560
G+AZ20 -> AZ20	5	4940
G+AZ20 -> AZ20	5	5360
G+AZ20 -> AZ20	5	5980
G+AZ20 -> AZ20	6	5920
G+AZ20 -> AZ20	6	6060
G+AZ20 -> AZ20	6	5780
G+AZ20 -> AZ20	7	4720
G+AZ20 -> AZ20	7	4400
G+AZ20 -> AZ20	7	3560
G+AZ20 -> AZ20	8	5060
G+AZ20 -> AZ20	8	5000
G+AZ20 -> AZ20	8	5520
G+AZ20 -> AZ20	9	5680
G+AZ20 -> AZ20	9	5320
G+AZ20 -> AZ20	9	4780
G+AZ20 -> AZ20	10	4860
G+AZ20 -> AZ20	10	5100
G+AZ20 -> AZ20	10	4580
G+AZ20 -> AZ20	11	3580
G+AZ20 -> AZ20	11	3240
G+AZ20 -> AZ20	11	3480
G+AZ20 -> AZ20	12	3380
G+AZ20 -> AZ20	12	3800
G+AZ20 -> AZ20	12	3340
G+AZ20 -> AZ20	13	3760
G+AZ20 -> AZ20	13	4560
G+AZ20 -> AZ20	13	4020
G+AZ20 -> AZ20	14	3640
G+AZ20 -> AZ20	14	3060
G+AZ20 -> AZ20	14	3460
