# Supplementary material for: Nucleotide imbalance decouples cell growth from cell proliferation
Source: Nat Cell Biol. 2022 Aug 4;24(8):1252–64. doi: 10.1038/s41556-022-00965-1 (PMC9359916; doi:10.1038/s41556-022-00965-1)
Supplement: Source Data Fig. 6 — Numerical source data. [file 41556_2022_965_MOESM13_ESM.xlsx]

## Sheet: Fig 6c
	Successful Division	Stuck in G1	Died in G1	Stuck in S/G2	Died in S/G2
Untreated	1	0	0	0	0
ATRi	0.931818	0	0	0.0681818	0

## Sheet: Fig 6d
Daughter cells born to mothers that went through a partial S phase with ATR inhibition:
	Successful Division	Stuck in G1	Died in G1	Stuck in S/G2	Died in S/G2
Untreated	1	0	0	0	0
ATRi	0.328125	0.390625	0.03125	0.25	0
Daughter cells born to mothers that went through a full S phase with ATR inhibition:
	Successful Division	Stuck in G1	Died in G1	Stuck in S/G2	Died in S/G2
Untreated	1	0	0	0	0
ATRi	0.294118	0.602941	0.0147059	0.0882353	0

## Sheet: Fig 6e
dATP
Time point	DMSO			ATRi
Unsync.	3.24893e-11	3.00913e-11	2.41613e-11	2.97826e-11	1.95054e-11	1.77764e-11
11	1.38819e-11	1.35003e-11	1.35302e-11	1.26239e-11	1.17287e-11	8.50543e-12
13	1.48738e-11	1.44173e-11	1.41882e-11	1.20835e-11	1.16095e-11	8.51225e-12
15	1.52e-11	1.10525e-11	1.53182e-11	1.44933e-11	1.29081e-11	9.50079e-12
17	2.19235e-11	1.99173e-11	1.71117e-11	1.49686e-11	1.65145e-11	1.16545e-11
19	3.46242e-11	2.56655e-11	2.27658e-11	1.84967e-11	1.86303e-11	1.86062e-11
21	4.63059e-11	3.45838e-11	2.77877e-11	2.23593e-11	2.37947e-11	2.53917e-11
dCTP
Time point	DMSO			ATRi
Unsync.	3.06312e-11	1.64934e-11	1.80499e-11	2.1221e-11	1.67701e-11	1.47095e-11
11	1.1031e-11	1.08062e-11	8.12266e-12	1.37751e-11	7.76769e-12	5.53647e-12
13	1.30778e-11	1.2396e-11	9.38073e-12	8.36963e-12	1.06089e-11	6.89157e-12
15	1.30022e-11	1.2119e-11	1.43666e-11	1.97881e-11	1.45413e-11	8.44012e-12
17	2.02387e-11	1.45515e-11	1.57236e-11	1.36155e-11	1.70066e-11	1.02059e-11
19	2.95933e-11	2.55693e-11	1.79887e-11	1.79113e-11	1.54563e-11	1.49624e-11
21	3.1805e-11	2.6642e-11	1.68634e-11	1.96736e-11	1.89659e-11	1.78338e-11
dTTP
Time point	DMSO			ATRi
Unsync.	1.20093e-10	7.37694e-11	6.56808e-11	9.61266e-11	5.88398e-11	5.59603e-11
11	6.4945e-11	5.29215e-11	5.12799e-11	6.02583e-11	4.98396e-11	3.89127e-11
13	6.49396e-11	6.95509e-11	4.47381e-11	5.5903e-11	5.38251e-11	3.34665e-11
15	6.02118e-11	5.54764e-11	5.51147e-11	6.6815e-11	5.77377e-11	3.65925e-11
17	7.66373e-11	6.11066e-11	5.06543e-11	5.76413e-11	5.50882e-11	3.55577e-11
19	1.1665e-10	7.30172e-11	6.42959e-11	5.24442e-11	5.26384e-11	5.34189e-11
21	1.14011e-10	9.69061e-11	6.82598e-11	7.24265e-11	6.79615e-11	6.40432e-11

## Sheet: Fig 6f
ATP
Time point	DMSO			ATRi
Unsync.	1.255e-08	8.659e-09	7.848e-09	1.198e-08	8.386e-09	7.344e-09
11	8.578e-09	8.156e-09	6.61e-09	1.075e-08	8.692e-09	7.362e-09
13	8.53e-09	8.504e-09	7.186e-09	9.375e-09	7.894e-09	6.086e-09
15	9.129e-09	8.531e-09	8.15e-09	1.016e-08	8.143e-09	6.168e-09
17	1.058e-08	8.292e-09	7.612e-09	9.611e-09	8.047e-09	6.34e-09
19	1.33e-08	9.863e-09	7.532e-09	8.403e-09	7.848e-09	7.568e-09
21	1.235e-08	9.369e-09	7.073e-09	8.369e-09	7.711e-09	7.367e-09
GTP
Time point	DMSO			ATRi
Unsync.	1.28757e-09	8.50702e-10	8.64046e-10	1.34421e-09	8.55296e-10	9.39086e-10
11	8.93594e-10	8.51528e-10	7.91842e-10	1.18995e-09	9.76658e-10	8.0321e-10
13	1.11714e-09	1.12209e-09	8.34801e-10	9.99049e-10	9.69361e-10	6.28414e-10
15	8.50561e-10	9.98078e-10	9.023e-10	1.11449e-09	1.07914e-09	7.50365e-10
17	1.2052e-09	9.02808e-10	8.6205e-10	1.02667e-09	1.00095e-09	7.18126e-10
19	1.66554e-09	1.12483e-09	1.05937e-09	8.36323e-10	8.89257e-10	9.0822e-10
21	1.31842e-09	1.23957e-09	8.70287e-10	9.3257e-10	1.04496e-09	9.20019e-10
CTP
Time point	DMSO			ATRi
Unsync.	1.59493e-09	1.07482e-09	1.06635e-09	1.68557e-09	1.02333e-09	1.10743e-09
11	1.10704e-09	1.01517e-09	9.51879e-10	1.16088e-09	9.88589e-10	9.04071e-10
13	1.24188e-09	1.20761e-09	8.96685e-10	1.12583e-09	1.13676e-09	7.41764e-10
15	1.01006e-09	9.69805e-10	1.06572e-09	1.27181e-09	1.14574e-09	8.72019e-10
17	1.33725e-09	1.08544e-09	9.90477e-10	1.2269e-09	1.14833e-09	7.87605e-10
19	1.71348e-09	1.18451e-09	1.10742e-09	1.03274e-09	9.47986e-10	1.0068e-09
21	1.44541e-09	1.34378e-09	1.01457e-09	1.10002e-09	1.13182e-09	1.03803e-09
UTP
Time point	DMSO			ATRi
Unsync.	5.43895e-09	3.31547e-09	3.24836e-09	4.9279e-09	3.38398e-09	3.0906e-09
11	3.39142e-09	2.93817e-09	2.56135e-09	3.59336e-09	3.12781e-09	2.69488e-09
13	3.48579e-09	3.39013e-09	2.71394e-09	3.29739e-09	3.24437e-09	2.23809e-09
15	3.04984e-09	3.08648e-09	3.17321e-09	4.13552e-09	3.23258e-09	2.36083e-09
17	4.38714e-09	3.46039e-09	3.09941e-09	3.61411e-09	3.33753e-09	2.41036e-09
19	5.20069e-09	3.75474e-09	2.81681e-09	2.57061e-09	2.84095e-09	2.94649e-09
21	4.97529e-09	3.97623e-09	2.89226e-09	3.46506e-09	3.41648e-09	3.2466e-09
