# Supplementary material for: Nucleotide imbalance decouples cell growth from cell proliferation
Source: Nat Cell Biol. 2022 Aug 4;24(8):1252–64. doi: 10.1038/s41556-022-00965-1 (PMC9359916; doi:10.1038/s41556-022-00965-1)
Supplement: Source Data Extended Data Fig. 1 — Numerical source data. [file 41556_2022_965_MOESM15_ESM.xlsx]

## Sheet: Extended Data Fig 1a
ATP				GTP				UTP				CTP
Untr.	LTX	BRQ		Untr.	LTX	BRQ		Untr.	LTX	BRQ		Untr.	LTX	BRQ
4.8151e-06	1.3395e-06	7.5094e-06		6.0777e-07	3.5169e-07	8.0305e-07		1.672e-06	2.8514e-06	8.1449e-08		6.9149e-07	6.8941e-07	5.5092e-08
4.9104e-06	1.1077e-06	8.0747e-06		5.7019e-07	2.5857e-07	8.3993e-07		1.6732e-06	2.4187e-06	9.0376e-08		6.7024e-07	5.6369e-07	6.8463e-08
5.0957e-06	1.326e-06	7.6528e-06		6.6899e-07	3.6045e-07	8.7801e-07		1.8933e-06	3.0183e-06	9.6541e-08		7.1669e-07	7.3636e-07	6.1184e-08

## Sheet: Extended Data Fig 1b
Cell Line	Nucleotide precursor	Concentration of precursor added	Proliferation rate
H1299	Untreated	N/A	0.79	0.73	0.72
H1299	Adenine	100uM	0.54	0.7	0.63
H1299	Adenine	250uM	0.67	0.65	0.63
H1299	Adenine	500uM	0.59	0.59	0.57
H1299	Adenine	1mM	0.42	0.37	0.38
H1299	Adenine	2mM	0.02	0	0.01
H1299	Deoxyadenosine	100uM	0.61	0.68	0.64
H1299	Deoxyadenosine	250uM	0.49	0.54	0.46
H1299	Deoxyadenosine	500uM	0.52	0.47	0.43
H1299	Deoxyadenosine	1mM	0.18	0.21	0.24
H1299	Deoxyadenosine	2mM	-0.64	-0.56	-0.38
H1299	Thymidine	250uM	0.45	0.58	0.57
H1299	Thymidine	500uM	0.41	0.43	0.39
H1299	Thymidine	1mM	0.27	0.3	0.29
H1299	Thymidine	2mM	0.14	0.11	0.06
H1299	Thymidine	5mM	-0.17	-0.19	-0.13
H1299	Guanine	50uM	0.71	0.68	0.72
H1299	Guanine	75uM	0.72	0.74	0.69
H1299	Guanine	100uM	0.62	0.6	0.52
H1299	Guanine	200uM	0.35	0.36	0.36
H1299	Guanine	500uM	0.16	0.16	0.14
143B	Untreated	N/A	1.3	1.33	1.37
143B	Adenine	100uM	1.36	1.37	1.35
143B	Adenine	250uM	1.29	1.32	1.3
143B	Adenine	500uM	1.14	1.19	1.17
143B	Adenine	1mM	0.7	0.7	0.64
143B	Adenine	2mM	-0.06	-0.27	-0.28
143B	Deoxyadenosine	100uM	1.34	1.29	1.32
143B	Deoxyadenosine	250uM	1.32	1.18	1.18
143B	Deoxyadenosine	500uM	0.9	0.88	0.87
143B	Deoxyadenosine	1mM	0.06	0.12	0.02
143B	Deoxyadenosine	2mM	-0.63	-1.27	-1.21
143B	Thymidine	250uM	1.37	1.39	1.36
143B	Thymidine	500uM	1.37	1.38	1.39
143B	Thymidine	1mM	1.29	1.3
143B	Thymidine	2mM	1.32	1.32
143B	Thymidine	5mM	1.18	1.18	1.21
143B	Guanine	50uM	1.2	1.17	1.15
143B	Guanine	75uM	1.23	1.26	1.23
143B	Guanine	100uM	0.82	0.82	0.79
143B	Guanine	200uM	0.15	0.19	0.21
143B	Guanine	500uM	-0.39	-0.36	-0.35
U2OS	Untreated		1.12	1.14	1.16
U2OS	Adenine	0.25mM	1.04	1.12	1.12
U2OS	Adenine	0.5mM	0.97	0.99	0.99
U2OS	Adenine	1mM	0.56	0.62	0.61
U2OS	Adenine	1.5mM	-0.04	0.03	0.02
U2OS	Adenine	2mM	-0.27	-0.29	-0.34
U2OS	Deoxyadenosine	0.1mM	1.09	1.08	1.08
U2OS	Deoxyadenosine	0.25mM	0.88	0.94	0.9
U2OS	Deoxyadenosine	0.5mM	0.82	0.83	0.81
U2OS	Deoxyadenosine	1mM	0.32	0.43	0.5
U2OS	Deoxyadenosine	2mM	0	0	0
U2OS	Thymidine	0.1mM	0.89	0.95	0.97
U2OS	Thymidine	0.25mM	0.78	0.8	0.8
U2OS	Thymidine	0.5mM	0.67	0.67	0.67
U2OS	Thymidine	1mM	0.32	0.33	0.33
U2OS	Thymidine	2mM	0.03	0.05	0.04
U2OS	Guanine	100uM	1.05157	1.06426	1.05833
U2OS	Guanine	200uM	0.754188	0.806849	0.787373
U2OS	Guanine	300uM	0.512121	0.507215	0.443326
U2OS	Guanine	400uM	0.0655115	0.132545	0.153867
U2OS	Guanine	500uM	-0.0456573	-0.0611244	-0.0632378
MDA-MB-468	Untreated	N/A	0.68	0.74	0.73
MDA-MB-468	Adenine	0.1mM	0.57	0.63	0.62
MDA-MB-468	Adenine	0.25mM	0.6	0.59	0.58
MDA-MB-468	Adenine	0.5mM	0.47	0.53	0.5
MDA-MB-468	Adenine	1mM	0.25	0.28	0.29
MDA-MB-468	Adenine	2mM	-0.3	-0.25	-0.24
MDA-MB-468	Deoxyadenosine	50uM	0.67	0.68	0.69
MDA-MB-468	Deoxyadenosine	100uM	0.57	0.62	0.6
MDA-MB-468	Deoxyadenosine	200uM	0.5	0.55	0.52
MDA-MB-468	Deoxyadenosine	300uM	0.36	0.42	0.38
MDA-MB-468	Deoxyadenosine	400uM	0.25	0.3	0.17
MDA-MB-468	Thymidine	50uM	0.47	0.49	0.44
MDA-MB-468	Thymidine	100uM	0.31	0.34	0.34
MDA-MB-468	Thymidine	200uM	0.21	0.24	0.25
MDA-MB-468	Thymidine	500uM	0.06	0.12	0.09
MDA-MB-468	Thymidine	1000uM	-0.12	-0.1	-0.08
MDA-MB-468	Guanine	50uM	0.55	0.59	0.62
MDA-MB-468	Guanine	75uM	0.55	0.54	0.55
MDA-MB-468	Guanine	100uM	0.42	0.47	0.46
MDA-MB-468	Guanine	200uM	0.29	0.31	0.27
MDA-MB-468	Guanine	500uM	-0.02	0.01	0.03

## Sheet: Extended Data Fig 1c
Cell Line	Sample	Concentration	Proliferation Rate
RPE-1	Untreated	N/A	1.28
RPE-1	Untreated	N/A	1.31
RPE-1	Untreated	N/A	1.34
RPE-1	Adenine	1.25 mM	0.77
RPE-1	Adenine	1.25 mM	0.83
RPE-1	Adenine	1.25 mM	0.84
RPE-1	Adenine	2.5 mM	0.28
RPE-1	Adenine	2.5 mM	0.3
RPE-1	Adenine	2.5 mM	0.3
RPE-1	Adenine	5 mM	-0.19
RPE-1	Adenine	5 mM	-0.13
RPE-1	Adenine	5 mM	-0.14
RPE-1	Deoxyadenosine	0.5 mM	0.75
RPE-1	Deoxyadenosine	0.5 mM	0.77
RPE-1	Deoxyadenosine	0.5 mM	0.8
RPE-1	Deoxyadenosine	1 mM	0.6
RPE-1	Deoxyadenosine	1 mM	0.67
RPE-1	Deoxyadenosine	1 mM	0.66
RPE-1	Deoxyadenosine	1.5 mM	-0.19
RPE-1	Deoxyadenosine	1.5 mM	-0.14
RPE-1	Deoxyadenosine	1.5 mM	-0.13
RPE-1	Thymidine	0.25 mM	0.72
RPE-1	Thymidine	0.25 mM	0.79
RPE-1	Thymidine	0.25 mM	0.8
RPE-1	Thymidine	0.5 mM	0.39
RPE-1	Thymidine	0.5 mM	0.41
RPE-1	Thymidine	0.5 mM	0.41
RPE-1	Thymidine	1 mM	0.1
RPE-1	Thymidine	1 mM	0.13
RPE-1	Thymidine	1 mM	0.1
RPE-1	Guanine	0.1 mM	1.15
RPE-1	Guanine	0.1 mM	1.17
RPE-1	Guanine	0.1 mM	1.15
RPE-1	Guanine	0.2 mM	0.84
RPE-1	Guanine	0.2 mM	0.85
RPE-1	Guanine	0.2 mM	0.91
RPE-1	Guanine	0.5 mM	0.24
RPE-1	Guanine	0.5 mM	0.22
RPE-1	Guanine	0.5 mM	0.25
RPE-1	Cytidine	2.5 mM	1.09
RPE-1	Cytidine	2.5 mM	1.13
RPE-1	Cytidine	2.5 mM	1.16
RPE-1	Cytidine	5 mM	0.87
RPE-1	Cytidine	5 mM	0.9
RPE-1	Cytidine	5 mM	0.92
RPE-1	Cytidine	10 mM	0.22
RPE-1	Cytidine	10 mM	0.24
RPE-1	Cytidine	10 mM	0.27

## Sheet: Extended Data Fig 1d
Untreated	dC
0.804035	0.775
0.873894	0.813854
0.878054	0.787093

## Sheet: Extended Data Fig 1e
Untreated	Adenine	Deoxyadenosine	Cytidine	Deoxycytidine	Thymine	Hypoxanthine	Uridine	Guanine
0.85	0.98	0.88	0.85	0.92	0.92	0.89	0.97	0.06
0.96	1.03	0.88	0.87	0.96	0.97	1.02	0.94	0.09
0.99	1.02	0.87	0.89	0.92	0.99	1.04	0.98	0.12

## Sheet: Extended Data Fig 1f
	WT			HPRT-/- APRT-/-
Untreated	0.99299	1.00956	0.997446	0.998165	1.00041	1.00143
G	0.465221	0.481585	0.433061	1.00267	1.03696	1.01279
A	0.570438	0.647888	0.662299	0.916091	0.923834	0.890197
