# Supplementary material for: Nucleotide imbalance decouples cell growth from cell proliferation
Source: Nat Cell Biol. 2022 Aug 4;24(8):1252–64. doi: 10.1038/s41556-022-00965-1 (PMC9359916; doi:10.1038/s41556-022-00965-1)
Supplement: Source Data Extended Data Fig. 2 — Numerical source data. [file 41556_2022_965_MOESM16_ESM.xlsx]

## Sheet: Extended Data Fig 2a
GDP				ADP
none	G	G + A		none	G	G + A
7.23448e-11	3.42419e-10	9.05764e-11		4.17357e-10	3.95213e-10	1.01021e-09
7.11227e-11	3.97547e-10	6.90843e-11		5.11547e-10	3.80508e-10	9.73666e-10
8.03053e-11	4.22225e-10	9.67811e-11		5.81237e-10	4.32384e-10	1.1372e-09
GMP				AMP
none	G	G + A		none	G	G + A
5.73997e-12	4.97623e-11	7.07697e-12		5.35729e-11	5.23e-11	1.05066e-10
5.0766e-12	5.06641e-11	4.36339e-12		5.38935e-11	5.95988e-11	9.97497e-11
5.45383e-12	5.59203e-11	1.50545e-11		5.85552e-11	5.70235e-11	1.16889e-10

## Sheet: Extended Data Fig 2b
GDP
	unlabeled existing pool			salvage			de novo synthesis
Untreated	1.1166e-06	1.0753e-06	1.1274e-06	-2.2531e-08	7.9954e-09	1.4536e-08	2.1368e-07	2.453e-07	1.5169e-07
+ 13C-A	5.6299e-07	5.1798e-07	6.0468e-07	0	0	0	0	0	0
+ 13C-G	1.4203e-06	1.4365e-06	1.3906e-06	3.2227e-06	3.3477e-06	2.8601e-06	0	0	0
+ 13C-G + 13C-A	6.1218e-07	6.7411e-07	5.3635e-07	1.2793e-07	1.3807e-07	1.4636e-07	0	0	0
GMP
	unlabeled existing pool			salvage			de novo synthesis
Untreated	4.958e-07	3.6229e-07	6.8279e-07	0	0	0	1.0413e-07	6.5283e-08	1.0335e-07
+ 13C-A	2.5423e-07	1.62e-07	1.2963e-07	0	0	0	0	0	0
+ 13C-G	9.5169e-07	6.9262e-07	4.1788e-07	2.3441e-06	1.8589e-06	1.1039e-06	0	0	0
+ 13C-G + 13C-A	2.1744e-07	1.3785e-07	1.1054e-07	1.2061e-08	1.9826e-08	3.1607e-10	0	0	0
ADP
	unlabeled existing pool			salvage			de novo synthesis
Untreated	6.7472e-06	6.2289e-06	7.1402e-06	7.139e-08	-1.5757e-08	-5.5633e-08	4.5122e-06	4.3221e-06	4.6515e-06
+ 13C-A	3.4705e-06	4.0082e-06	3.8223e-06	9.5616e-06	1.1092e-05	1.1006e-05	0	0	0
+ 13C-G	6.9875e-06	6.2897e-06	4.8337e-06	2.4307e-06	2.3051e-06	1.6155e-06	9.6329e-07	6.7216e-07	4.7279e-07
+ 13C-G + 13C-A	4.2041e-06	4.4008e-06	3.6225e-06	1.181e-05	1.2684e-05	1.0421e-05	0	0	0
AMP
	unlabeled existing pool			salvage			de novo synthesis
Untreated	1.9196e-06	1.4763e-06	2.2333e-06	0	0	0	1.2169e-06	1.0204e-06	1.3874e-06
+ 13C-A	9.5561e-07	9.4795e-07	8.412e-07	2.7139e-06	2.5408e-06	2.3511e-06	0	0	0
+ 13C-G	3.5225e-08	0	1.3346e-06	8.0678e-07	-1.2772e-07	4.7574e-07	0	2.9264e-07	1.9268e-07
+ 13C-G + 13C-A	1.1081e-06	1.1345e-06	0	3.1418e-06	3.3559e-06	-1.2772e-07	0	0	0

## Sheet: Extended Data Fig 2d
ATP
Untreated	200 μM G	2.5 mM A	200 μM G + 200 μM A	1.5 mM A + 200 μM G	1 mM T	10 mM C	1 mM T + 1 mM C	10 mM C + 1 mM T
2.5109	0.65285	3.52695	3.59555	3.89725	2.22948	0.56539	1.5028	0.57034
2.4644	0.64231	3.50208	3.7877	3.98366	2.20245	0.5637	1.56199	0.57405
2.43169	0.6585	3.7289	3.84873	4.17245	2.22621	0.55814	1.43728	0.58072
GTP
Untreated	200 μM G	2.5 mM A	200 μM G + 200 μM A	1.5 mM A + 200 μM G	1 mM T	10 mM C	1 mM T + 1 mM C	10 mM C + 1 mM T
379.21	1971.19	342.91	290.8	335.26	351.97	210.74	280.24	208.17
382.34	2055.23	331.84	310.49	341	342.32	206.21	289.59	215.96
372.56	2050.4	352.79	311.65	357.83	362.08	205.51	273.42	220.62
UTP
Untreated	200 μM G	2.5 mM A	200 μM G + 200 μM A	1.5 mM A + 200 μM G	1 mM T	10 mM C	1 mM T + 1 mM C	10 mM C + 1 mM T
846.54	177.41	51.1	369.98	104	920.65	118.05	646.33	178.16
839.67	174.99	48.43	379.82	99.94	911.85	117.23	666.32	169.18
839.44	173.67	51.22	392.69	109.75	945.45	115.39	630.72	170.98
CTP
Untreated	200 μM G	2.5 mM A	200 μM G + 200 μM A	1.5 mM A + 200 μM G	1 mM T	10 mM C	1 mM T + 1 mM C	10 mM C + 1 mM T
217.24	58.52	20.22	107.84	36.15	226.76	3522.95	1233.65	3542.44
218.8	51.69	17.79	115.84	32.83	232.56	3560.3	1252.25	3809.74
220.43	54.12	19.19	116.38	33.94	235.06	3425.41	1183.68	3861.22

## Sheet: Extended Data Fig 2e
dATP
Untreated	200 μM G	2.5 mM A	200 μM G + 200 μM A	1.5 mM A + 200 μM G	1 mM T	10 mM C	1 mM T + 1 mM C	10 mM C + 1 mM T
1.34	1.47	3.62	1.94	3.04	5.67	0.08	0.98	0.07
1.14	1.46	3.62	1.83	2.75	5.28	0.12	0.86	0.17
1.2	1.43	4.08	1.89	2.98	5.12	0.13	0.93	0.09
dTTP
Untreated	200 μM G	2.5 mM A	200 μM G + 200 μM A	1.5 mM A + 200 μM G	1 mM T	10 mM C	1 mM T + 1 mM C	10 mM C + 1 mM T
12.43	0.78	2.98	11.59	4.63	426.69	34.34	207.29	122.16
12.27	0.6	3.25	11.72	5.13	424.51	34.58	217.81	122.03
11.78	0.69	3.21	11.85	5.24	447.94	33.94	204.79	123.4
dCTP
Untreated	200 μM G	2.5 mM A	200 μM G + 200 μM A	1.5 mM A + 200 μM G	1 mM T	10 mM C	1 mM T + 1 mM C	10 mM C + 1 mM T
5.2	0.58	1.78	5.84	2.63	0.25	5.19	3.6	5.79
5.16	0.53	1.85	5.41	2.69	0.36	5.34	3.88	6.37
4.59	0.47	1.92	6.42	2.39	0.27	5.22	2.93	6.38

## Sheet: Extended Data Fig 2f
ATP
A549					U2OS
Untr.	25 G	200 G	1.5 A	2.5 A	Untr.	200 G	400 G	0.5 A	1.5 A
2.5109	1.50934	0.65285	4.19222	3.52695	2.39274	2.3182	1.08518	3.02918	3.55044
2.4644	1.49399	0.64231	4.24898	3.50208	2.55429	2.44642	1.1545	3.18455	4.0706
2.43169	1.58524	0.6585	4.32045	3.7289	2.46521	2.41318	1.15676	3.00723	3.85051
GTP
A549					U2OS
Untr.	25 G	200 G	1.5 A	2.5 A	Untr.	200 G	400 G	0.5 A	1.5 A
379.21	1360.9	1971.19	345.25	342.91	369.606	398.585	1519.3	296.132	397.971
382.34	1368.91	2055.23	339.25	331.84	393.846	376.511	1638.04	310.534	446.282
372.56	1409.89	2050.4	344.33	352.79	388.472	368.511	1566.04	295.414	429.276
UTP
A549					U2OS
Untr.	25 G	200 G	1.5 A	2.5 A	Untr.	200 G	400 G	0.5 A	1.5 A
846.54	484.91	177.41	140.25	51.1	600.906	653.911	213.615	239.113	47.5378
839.67	477.36	174.99	140.61	48.43	653.363	653.313	232.099	256.948	58.0694
839.44	509.69	173.67	139.94	51.22	629.984	679.189	230.404	243.347	52.4599
CTP
A549					U2OS
Untr.	25 G	200 G	1.5 A	2.5 A	Untr.	200 G	400 G	0.5 A	1.5 A
217.24	150.35	58.52	43.6	20.22	177.941	179.991	74.9417	81.2109	20.6238
218.8	147.03	51.69	51.71	17.79	196.637	179.971	79.0937	85.8389	21.8354
220.43	153.12	54.12	51.57	19.19	185.277	203.94	75.2757	82.7249	21.2063

## Sheet: Extended Data Fig 2g
dATP
A549					U2OS
Untr.	25 G	200 G	1.5 A	2.5 A	Untr.	200 G	400 G	0.5 A	1.5 A
1.34	1.52	1.47	2.96	3.62	2.2916	2.87692	2.34748	2.22861	3.57859
1.14	1.47	1.46	2.67	3.62	2.67376	2.84207	2.41935	2.83562	4.20246
1.2	1.47	1.43	2.61	4.08	2.38415	2.43866	2.31772	2.44155	3.60161
dTTP
A549					U2OS
Untr.	25 G	200 G	1.5 A	2.5 A	Untr.	200 G	400 G	0.5 A	1.5 A
12.43	3.88	0.78	6.41	2.98	19.077	19.2317	1.86618	14.819	3.58331
12.27	3.82	0.6	6.72	3.25	19.8382	21.0153	1.90529	14.0694	3.70548
11.78	3.9	0.69	6.2	3.21	19.5053	21.5518	2.24456	13.4538	3.88888
dCTP
A549					U2OS
Untr.	25 G	200 G	1.5 A	2.5 A	Untr.	200 G	400 G	0.5 A	1.5 A
5.2	1.97	0.58	3.38	1.78	10.1228	10.1688	1.57128	8.71095	2.92784
5.16	1.84	0.53	3.57	1.85	11.4329	10.4971	2.06195	9.69897	3.49708
4.59	1.93	0.47	3.26	1.92	10.7593	11.0529	1.85426	8.90344	3.46986

## Sheet: Extended Data Fig 2h
H1299				143B				U2OS				MBA-MD-468				RPE-1
None	G	G + A		None	G	G + A		None	G	G + A		None	G	G + A		None	G	G+A
1.09	0.41	0.78		1.28	-0.21	1.15		1.14	0.225098	0.920643		0.52	-0.19	0.57		1.29	0.16	1.02
1.16	0.45	0.81		1.27	-0.11	1.18		1.19677	0.257433	0.95646		0.67	-0.11	0.55		1.32	0.25	1.04
1.17	0.44	0.77		1.24	-0.09	1.09		1.17972	0.194451	0.932855		0.71	-0.11	0.57		1.33	0.22	1.07
