# Supplementary material for: Nucleotide imbalance decouples cell growth from cell proliferation
Source: Nat Cell Biol. 2022 Aug 4;24(8):1252–64. doi: 10.1038/s41556-022-00965-1 (PMC9359916; doi:10.1038/s41556-022-00965-1)
Supplement: Source Data Extended Data Fig. 3 — Numerical source data. [file 41556_2022_965_MOESM17_ESM.xlsx]

## Sheet: Extended Data Fig 3g
Untreated	G
25.5	34.75
24	28.5
17.25	21.75
19.5	87.75
12.95	32.25
16.5	40.5
10.5	39.75
25.5	26
29.25	24.75
21.75	29.25
8.25	40.5
9.75	30
23.25	72
22.5	93.75
10.5	29.25
15.75	28.5
22.5	48
35.25	32.25
25.5	30.75
19.5	63
28.5	35.25
12.95	81
20.25	17.25
12	21
27	53.25
30.75	38.5
23.25	34.5
8.25	25.75
10.5	87.75
24	10.5
26.25	44
15.75	42
16.5	29.25
25.5	25.5
	30.75
	51
	30.75
	72
	93.75
	27
	38.25
	28.5
	46.5
	33
	87
	39.75
	93
	49.5
	84.75
	81
	18
	30
	57
