# Supplementary material for: Nucleotide imbalance decouples cell growth from cell proliferation
Source: Nat Cell Biol. 2022 Aug 4;24(8):1252–64. doi: 10.1038/s41556-022-00965-1 (PMC9359916; doi:10.1038/s41556-022-00965-1)
Supplement: Source Data Extended Data Fig. 4 — Numerical source data. [file 41556_2022_965_MOESM18_ESM.xlsx]

## Sheet: Extended Data Fig 4f
Cell Line	Nucleotide precursor	Concentration of precursor added	Mean Volume
H1299	Untreated	N/A	4323
H1299	Untreated	N/A	4289
H1299	Untreated	N/A	4317
H1299	Adenine	100uM	4584
H1299	Adenine	100uM	4365
H1299	Adenine	100uM	4430
H1299	Adenine	250uM	4273
H1299	Adenine	250uM	4322
H1299	Adenine	250uM	4345
H1299	Adenine	500uM	4414
H1299	Adenine	500uM	4329
H1299	Adenine	500uM	4447
H1299	Adenine	1mM	4876
H1299	Adenine	1mM	4667
H1299	Adenine	1mM	5423
H1299	Adenine	2mM	5587
H1299	Adenine	2mM	5547
H1299	Adenine	2mM	5341
H1299	Deoxyadenosine	100uM	4465
H1299	Deoxyadenosine	100uM	4425
H1299	Deoxyadenosine	100uM	4483
H1299	Deoxyadenosine	250uM	4753
H1299	Deoxyadenosine	250uM	4687
H1299	Deoxyadenosine	250uM	4526
H1299	Deoxyadenosine	500uM	5398
H1299	Deoxyadenosine	500uM	4820
H1299	Deoxyadenosine	500uM	4896
H1299	Deoxyadenosine	1mM	5747
H1299	Deoxyadenosine	1mM	5512
H1299	Deoxyadenosine	1mM	5767
H1299	Deoxyadenosine	2mM	7502
H1299	Deoxyadenosine	2mM	7472
H1299	Deoxyadenosine	2mM	7324
H1299	Thymidine	250uM	5116
H1299	Thymidine	250uM	5070
H1299	Thymidine	250uM	5136
H1299	Thymidine	500uM	5750
H1299	Thymidine	500uM	5655
H1299	Thymidine	500uM	5910
H1299	Thymidine	1mM	6669
H1299	Thymidine	1mM	7060
H1299	Thymidine	1mM	6762
H1299	Thymidine	2mM	7206
H1299	Thymidine	2mM	7744
H1299	Thymidine	2mM	6560
H1299	Thymidine	5mM	8148
H1299	Thymidine	5mM	7565
H1299	Thymidine	5mM	8154
H1299	Guanine	50uM	4527
H1299	Guanine	50uM	4932
H1299	Guanine	50uM	4245
H1299	Guanine	75uM	4420
H1299	Guanine	75uM	4431
H1299	Guanine	75uM	4467
H1299	Guanine	100uM	4684
H1299	Guanine	100uM	5182
H1299	Guanine	100uM	5124
H1299	Guanine	200uM	6013
H1299	Guanine	200uM	5833
H1299	Guanine	200uM	5869
H1299	Guanine	500uM	6354
H1299	Guanine	500uM	6441
H1299	Guanine	500uM	6326
143B	Untreated	N/A	2510
143B	Untreated	N/A	2550
143B	Untreated	N/A	2457
143B	Adenine	100uM	2376
143B	Adenine	100uM	2398
143B	Adenine	100uM	2389
143B	Adenine	250uM	2341
143B	Adenine	250uM	2304
143B	Adenine	250uM	2376
143B	Adenine	500uM	2418
143B	Adenine	500uM	2390
143B	Adenine	500uM	2411
143B	Adenine	1mM	2889
143B	Adenine	1mM	3033
143B	Adenine	1mM	3143
143B	Adenine	2mM	4738
143B	Adenine	2mM	5373
143B	Adenine	2mM	5313
143B	Deoxyadenosine	100uM	2545
143B	Deoxyadenosine	100uM	2517
143B	Deoxyadenosine	100uM	2516
143B	Deoxyadenosine	250uM	2511
143B	Deoxyadenosine	250uM	2664
143B	Deoxyadenosine	250uM	2782
143B	Deoxyadenosine	500uM	3091
143B	Deoxyadenosine	500uM	3004
143B	Deoxyadenosine	500uM	3123
143B	Deoxyadenosine	1mM	4605
143B	Deoxyadenosine	1mM	4677
143B	Deoxyadenosine	1mM	4957
143B	Deoxyadenosine	2mM	3295
143B	Deoxyadenosine	2mM	4445
143B	Deoxyadenosine	2mM	7191
143B	Thymidine	250uM	2473
143B	Thymidine	250uM	2450
143B	Thymidine	250uM	2557
143B	Thymidine	500uM	2471
143B	Thymidine	500uM	2555
143B	Thymidine	500uM	2492
143B	Thymidine	1mM	2444
143B	Thymidine	1mM	2479
143B	Thymidine	2mM	2483
143B	Thymidine	2mM	2446
143B	Thymidine	5mM	2531
143B	Thymidine	5mM	2517
143B	Thymidine	5mM	2526
143B	Guanine	50uM	2659
143B	Guanine	50uM	2710
143B	Guanine	50uM	2724
143B	Guanine	75uM	2492
143B	Guanine	75uM	2578
143B	Guanine	75uM	2561
143B	Guanine	100uM	3470
143B	Guanine	100uM	3479
143B	Guanine	100uM	3560
143B	Guanine	200uM	5744
143B	Guanine	200uM	5522
143B	Guanine	200uM	5677
143B	Guanine	500uM	5726
143B	Guanine	500uM	5616
143B	Guanine	500uM	5794
U2OS	Untreated	N/A	1913
U2OS	Untreated	N/A	1852
U2OS	Untreated	N/A	1868
U2OS	Adenine	0.25mM	1981
U2OS	Adenine	0.25mM	1947
U2OS	Adenine	0.25mM	1976
U2OS	Adenine	0.5mM	2147
U2OS	Adenine	0.5mM	2130
U2OS	Adenine	0.5mM	2429
U2OS	Adenine	1mM	2622
U2OS	Adenine	1mM	2631
U2OS	Adenine	1mM	2683
U2OS	Adenine	1.5mM	3298
U2OS	Adenine	1.5mM	3300
U2OS	Adenine	1.5mM	3236
U2OS	Adenine	2mM	4703
U2OS	Adenine	2mM	3786
U2OS	Adenine	2mM	3861
U2OS	Deoxyadenosine	0.1mM	2158
U2OS	Deoxyadenosine	0.1mM	2173
U2OS	Deoxyadenosine	0.1mM	2164
U2OS	Deoxyadenosine	0.25mM	2461
U2OS	Deoxyadenosine	0.25mM	2336
U2OS	Deoxyadenosine	0.25mM	2445
U2OS	Deoxyadenosine	0.5mM	2595
U2OS	Deoxyadenosine	0.5mM	2583
U2OS	Deoxyadenosine	0.5mM	2691
U2OS	Deoxyadenosine	1mM	3288
U2OS	Deoxyadenosine	1mM	3276
U2OS	Deoxyadenosine	1mM	3383
U2OS	Deoxyadenosine	2mM	4480
U2OS	Deoxyadenosine	2mM	3982
U2OS	Deoxyadenosine	2mM	4125
U2OS	Thymidine	0.1mM	2578
U2OS	Thymidine	0.1mM	2564
U2OS	Thymidine	0.1mM	2596
U2OS	Thymidine	0.25mM	3069
U2OS	Thymidine	0.25mM	3100
U2OS	Thymidine	0.25mM	3104
U2OS	Thymidine	0.5mM	3508
U2OS	Thymidine	0.5mM	3520
U2OS	Thymidine	0.5mM	3608
U2OS	Thymidine	1mM	4817
U2OS	Thymidine	1mM	4907
U2OS	Thymidine	1mM	4956
U2OS	Thymidine	2mM	6079
U2OS	Thymidine	2mM	6180
U2OS	Thymidine	2mM	6316
U2OS	Guanine	100uM	2210
U2OS	Guanine	100uM	2617
U2OS	Guanine	100uM	2218
U2OS	Guanine	200uM	2839
U2OS	Guanine	200uM	2892
U2OS	Guanine	200uM	2906
U2OS	Guanine	300uM	3139
U2OS	Guanine	300uM	2512
U2OS	Guanine	300uM	2492
U2OS	Guanine	400uM	2452
U2OS	Guanine	400uM	2402
U2OS	Guanine	400uM	2386
U2OS	Guanine	500uM	2692
U2OS	Guanine	500uM	2430
U2OS	Guanine	500uM	2444
MDA-MB-468	Untreated	N/A	1832
MDA-MB-468	Untreated	N/A	1759
MDA-MB-468	Untreated	N/A	1893
MDA-MB-468	Adenine	0.1mM	1949
MDA-MB-468	Adenine	0.1mM	1916
MDA-MB-468	Adenine	0.1mM	1844
MDA-MB-468	Adenine	0.25mM	1857
MDA-MB-468	Adenine	0.25mM	1898
MDA-MB-468	Adenine	0.25mM	1925
MDA-MB-468	Adenine	0.5mM	1964
MDA-MB-468	Adenine	0.5mM	1919
MDA-MB-468	Adenine	0.5mM	1982
MDA-MB-468	Adenine	1mM	2426
MDA-MB-468	Adenine	1mM	2423
MDA-MB-468	Adenine	1mM	2307
MDA-MB-468	Adenine	2mM	2932
MDA-MB-468	Adenine	2mM	2876
MDA-MB-468	Adenine	2mM	2936
MDA-MB-468	Deoxyadenosine	50uM	1939
MDA-MB-468	Deoxyadenosine	50uM	1915
MDA-MB-468	Deoxyadenosine	50uM	1887
MDA-MB-468	Deoxyadenosine	100uM	1950
MDA-MB-468	Deoxyadenosine	100uM	1981
MDA-MB-468	Deoxyadenosine	100uM	1999
MDA-MB-468	Deoxyadenosine	200uM	2123
MDA-MB-468	Deoxyadenosine	200uM	2116
MDA-MB-468	Deoxyadenosine	200uM	2127
MDA-MB-468	Deoxyadenosine	300uM	2325
MDA-MB-468	Deoxyadenosine	300uM	2404
MDA-MB-468	Deoxyadenosine	300uM	2409
MDA-MB-468	Deoxyadenosine	400uM	2543
MDA-MB-468	Deoxyadenosine	400uM	2543
MDA-MB-468	Deoxyadenosine	400uM	2675
MDA-MB-468	Thymidine	50uM	2413
MDA-MB-468	Thymidine	50uM	2411
MDA-MB-468	Thymidine	50uM	2486
MDA-MB-468	Thymidine	100uM	2825
MDA-MB-468	Thymidine	100uM	2809
MDA-MB-468	Thymidine	100uM	2848
MDA-MB-468	Thymidine	200uM	3313
MDA-MB-468	Thymidine	200uM	3281
MDA-MB-468	Thymidine	200uM	3398
MDA-MB-468	Thymidine	500uM	3552
MDA-MB-468	Thymidine	500uM	3520
MDA-MB-468	Thymidine	500uM	3523
MDA-MB-468	Thymidine	1000uM	4106
MDA-MB-468	Thymidine	1000uM	4307
MDA-MB-468	Thymidine	1000uM	4282
MDA-MB-468	Guanine	50uM	2272
MDA-MB-468	Guanine	50uM	2244
MDA-MB-468	Guanine	50uM	2265
MDA-MB-468	Guanine	75uM	2512
MDA-MB-468	Guanine	75uM	2485
MDA-MB-468	Guanine	75uM	2559
MDA-MB-468	Guanine	100uM	2893
MDA-MB-468	Guanine	100uM	2800
MDA-MB-468	Guanine	100uM	2906
MDA-MB-468	Guanine	200uM	3592
MDA-MB-468	Guanine	200uM	3525
MDA-MB-468	Guanine	200uM	2702
MDA-MB-468	Guanine	500uM	3733
MDA-MB-468	Guanine	500uM	3641
MDA-MB-468	Guanine	500uM	3858

## Sheet: Extended Data Fig 4g
Cell Line	Sample	Concentration	Mean Volume
RPE-1	Untreated	N/A	2458
RPE-1	Untreated	N/A	2405
RPE-1	Untreated	N/A	2453
RPE-1	Adenine	1.25 mM	2594
RPE-1	Adenine	1.25 mM	2414
RPE-1	Adenine	1.25 mM	2500
RPE-1	Adenine	2.5 mM	2736
RPE-1	Adenine	2.5 mM	2806
RPE-1	Adenine	2.5 mM	2746
RPE-1	Adenine	5 mM	2194
RPE-1	Adenine	5 mM	2159
RPE-1	Adenine	5 mM	2103
RPE-1	Deoxyadenosine	0.5 mM	3708
RPE-1	Deoxyadenosine	0.5 mM	3562
RPE-1	Deoxyadenosine	0.5 mM	3567
RPE-1	Deoxyadenosine	1 mM	3776
RPE-1	Deoxyadenosine	1 mM	3820
RPE-1	Deoxyadenosine	1 mM	3868
RPE-1	Deoxyadenosine	1.5 mM	4673
RPE-1	Deoxyadenosine	1.5 mM	4703
RPE-1	Deoxyadenosine	1.5 mM	4620
RPE-1	Thymidine	0.25 mM	4061
RPE-1	Thymidine	0.25 mM	3864
RPE-1	Thymidine	0.25 mM	3855
RPE-1	Thymidine	0.5 mM	5823
RPE-1	Thymidine	0.5 mM	5987
RPE-1	Thymidine	0.5 mM	6029
RPE-1	Thymidine	1 mM	7161
RPE-1	Thymidine	1 mM	6760
RPE-1	Thymidine	1 mM	7010
RPE-1	Guanine	0.1 mM	2706
RPE-1	Guanine	0.1 mM	2659
RPE-1	Guanine	0.1 mM	2720
RPE-1	Guanine	0.2 mM	3207
RPE-1	Guanine	0.2 mM	3184
RPE-1	Guanine	0.2 mM	3121
RPE-1	Guanine	0.5 mM	3341
RPE-1	Guanine	0.5 mM	3146
RPE-1	Guanine	0.5 mM	3353
RPE-1	Cytidine	2.5 mM	2877
RPE-1	Cytidine	2.5 mM	2732
RPE-1	Cytidine	2.5 mM	2731
RPE-1	Cytidine	5 mM	3027
RPE-1	Cytidine	5 mM	2884
RPE-1	Cytidine	5 mM	3035
RPE-1	Cytidine	10 mM	3299
RPE-1	Cytidine	10 mM	3365
RPE-1	Cytidine	10 mM	3425

## Sheet: Extended Data Fig 4h
Sample	Mean Volume
Untreated	2558
Untreated	2469
Untreated	2536
Adenine	2184
Adenine	2148
Adenine	2179
Deoxyadenosine	2757
Deoxyadenosine	2793
Deoxyadenosine	2788
Cytidine	2717
Cytidine	2665
Cytidine	2693
Deoxycytidine	2578
Deoxycytidine	2545
Deoxycytidine	2522
Thymine	2567
Thymine	2545
Thymine	2556
Hypoxanthine	2557
Hypoxanthine	2482
Hypoxanthine	2520
Uridine	2618
Uridine	2583
Uridine	2606
Guanine	3727
Guanine	3963
Guanine	4159

## Sheet: Extended Data Fig 4i
Untreated	Torin	- FBS	- Arg	- Leu	Rotenone	Oligomycin	LTX	BRQ
2483	2017	2412	2724	3002	3142	2505	3243	4384
2421	2006	2268	2762	2909	3173	3000	3139	4276
2442	2054	2246	2832	2904	3110	2957	3246	4316

## Sheet: Extended Data Fig 4j 
Proliferation rate
Untreated	0.958995
Untreated	0.914523
LTX	0.0389945
LTX	0.117907
LTX	0.0743059
BRQ	0.181228
BRQ	0.175063
BRQ	0.144399
LTX + BRQ	0.061369
LTX + BRQ	0.0402289
LTX + BRQ	0.0817047
Cell Volume
Untreated	2484
Untreated	2494
LTX	2610
LTX	2681
LTX	2841
BRQ	4136
BRQ	3982
BRQ	4035
LTX + BRQ	3178
LTX + BRQ	2876
LTX + BRQ	2894

## Sheet: Extended Data Fig 4k
Cell Line	Sample	Proliferation rate	Mean Volume
H1299	Untreated	1.1	3314
H1299	Untreated	1.12	3254
H1299	Untreated	1.12	3248
H1299	LTX	0.2	4843
H1299	LTX	0.23	4791
H1299	LTX	0.22	4703
H1299	BRQ	0.21	5099
H1299	BRQ	0.23	4886
H1299	BRQ	0.21	5141
143B	Untreated	1.37	2132
143B	Untreated	1.28	2446
143B	Untreated	1.38	2122
143B	LTX	0.16	2905
143B	LTX	0.19	2756
143B	LTX	0.17	2799
143B	BRQ	0.04	3918
143B	BRQ	0.03	4070
143B	BRQ	0.07	3950
RPE1	Untreated	1.2	2088
RPE1	Untreated	1.22	2098
RPE1	Untreated	1.19	2028
RPE1	LTX	0.29	2695
RPE1	LTX	0.35	2464
RPE1	LTX	0.36	2599
RPE1	BRQ	0.29	2587
RPE1	BRQ	0.27	2473
RPE1	BRQ	0.3	2546

## Sheet: Extended Data Fig 4n
Untreated	LTX	LTX_5uM G	LTX_50uM G	LTX_200uM G	LTX_5uM A	LTX_500uM A	LTX_2500uM A	LTX_5uM H	LTX_200uM H
0.9	0	0.07	-0.11	-0.08	0.77	0.89	-0.01	0.43	1.21
1.03	0.09	0.19	-0.01	-0.11	0.85	1.08	0.1	0.55	1.14
1.06	0.02	0.08	0.03	-0.13	0.94	1.17	0.13	0.51	1.13
