# Supplementary material for: Nucleotide imbalance decouples cell growth from cell proliferation
Source: Nat Cell Biol. 2022 Aug 4;24(8):1252–64. doi: 10.1038/s41556-022-00965-1 (PMC9359916; doi:10.1038/s41556-022-00965-1)
Supplement: Source Data Extended Data Fig. 5 — Numerical source data. [file 41556_2022_965_MOESM20_ESM.xlsx]

## Sheet: Extended Data Fig 5e
Untreated	+ Guanine
2.68327	1.57111
4.75434	1.49431
4.49912	1.71842
6.13372	1.72866
4.03898	1.73932
5.38321	1.68339
1.80738	1.01877
4.10695	4.46622
4.60327	7.17848
7.09258	4.64433
3.77932	8.17741
2.50633	3.01061
2.59582	13.0613
2.4335	2.81652
1.97118	3.28681
2.39879	1.30667
1.64766	1.72487
1.09817	2.656
3.36093	14.7256
1.7958	2.13151
4.08668	1.42532
2.80031	15.7988
4.40689	5.51342
4.61244	2.12781
4.7679	7.59578
4.50504	3.66975
1.73689	2.9866
4.18843	15.9064
2.45043	3.26652
2.38281	2.12801
1.85691	4.31447
4.44671	2.12021
1.83148	1.77356
2.08987	4.79489
1.75653	1.91401
6.12902	2.25888
2.00195	1.11264
5.0582	2.48082
2.9565	2.7311
6.10917	5.15307
4.90535	4.45508
2.85446	4.12378
2.9407	4.95305
2.96264	4.08935
3.47593	2.94652
2.2354	3.47685
1.43528	3.6565
2.62147	6.84572
2.38326	2.78513
2.84174	2.1143
1.7108	1.99384
4.72982	3.11603
2.04928	2.47352
1.53095	3.80008
1.97655	1.94954
2.99582	7.72099
4.70898	4.88955
3.26204	9.19567
1.51463	3.27642
7.69795	6.38463
7.4627	2.15542
2.33897	2.33409
3.21277	1.89779
3.0412	3.26585
3.6346	2.44163
6.84936	6.7772
4.55505	3.00959
2.40122	6.13551
5.64097	4.28291
4.34201	3.2183
5.43027	3.23011
3.78114	3.61315
4.88084	1.03684
5.08512	3.9874
5.62391	13.3491
2.60144	4.72378
3.04357	6.6847
1.13288	9.87278
1.99396	4.02984
5.23957	4.75542
2.13803	1.57126
2.70465	3.46366
1.64803	1.03105
3.34554	2.04719
3.07332	1.97045
1.92987	3.0669
5.59613	9.15515
1.60683	2.3794
5.14288	7.37332
2.30136	5.6735
2.24659	4.96646
1.5082	8.81557
4.9328	1.62384
9.17583	3.90931
5.60064	4.97467
2.22567	6.33707
1.84991	3.34384
2.4235	1.00316
4.14996	1.33873
3.85119	1.9441
3.46865	3.40385
5.4101	4.03038
4.72073	1.66835
2.90504	3.57687
3.74609	3.58976
3.63785	3.85063
2.74993	2.12041
1.99145	1.55748
1.68445	1.27415
2.31405	3.40946
2.16233	2.055
1.71848	5.60206
6.20345	3.38326
3.94635	6.31632
6.36461	6.56343
3.91619	3.63999
2.14905	3.59504
1.61473	3.26968
2.41284	2.05138
1.75097	3.61465
3.14345	2.73478
3.00532	2.33125
2.82484	3.33418
4.15373	23.8118
4.32341	1.71071
2.85437	2.10712
2.66372	3.75574
3.30471	1.13424
1.9893	6.71201
2.06015	3.07582
1.87381	11.2265
3.86874	1.23182
3.90561	1.58461
2.20227	1.77283
4.693	2.7154
5.61042	2.66876
2.95013	8.57556
3.29416	4.61144
2.27655	2.77543
2.69328	6.9131
2.82563	3.2028
1.51576	1.58692
2.62251	3.8901
4.29014	5.22341
2.81002	2.62336
3.35502	1.67729
3.45432	3.80427
3.2502	1.98755
1.80102	1.11593
3.58804	3.01495
2.31541	1.54037
5.29333	1.54541
3.26134	2.64755
4.90494	4.45154
3.71391	3.19002
6.56786	9.75548
1.07071	3.65781
4.62047	3.54512
2.80963	1.78601
3.42515	4.30323
3.38	7.79004
2.19474	4.37262
1.99744	8.98067
3.45766	5.44393
4.02237	2.15001
3.16497	9.58029
3.2716	3.45588
3.50769	1.74226
4.40228	5.56888
1.91154	5.66023
3.0728	2.20488
6.76089	2.47489
4.45547	2.67341
2.78155	3.94452
2.96518	1.79507
3.99533	3.38088
5.59361	3.47666
2.55306	2.91667
3.06218	1.78833
2.57374	4.89996
2.85325	2.46872
4.04005	5.6958
5.87234	6.09649
5.16159	2.64275
3.67359	2.30987
6.71888	4.52625
4.99993	4.48243
3.35082	4.14836
3.95052	4.09907
3.90508	4.20984
1.3741	3.84394
2.72068	2.70982
2.66708	2.70079
3.63173	2.27962
2.93611	2.84045
8.1635	2.24199
7.25302	4.80187
1.72847	2.76138
3.93721	4.92984
3.87389	3.57944
2.9078	1.81691
2.46832	4.78503
3.55353	2.1504
6.46432	1.92434
4.87714	2.81788
4.62499	11.3322
4.29967	12.1471
5.14321	2.55847
3.04552	3.93747
2.23167	3.46291
5.11399	4.64751
2.90939	5.75366
1.45748	0.843117
4.66798	1.64611
5.4086	1.33944
3.01789	1.60901
1.52088	5.13207
4.5486	0.890907
2.1378	1.75135
4.12611	3.36468
2.15461	1.17899
	1.56245
	3.45975
	3.11429
	7.49796
	1.81955
	2.41087
	1.83075
	4.80195
	3.63435
	3.56446
	5.78666
	3.36158
	1.99061
	8.02071
	9.06809
	2.06052
	9.25615
	3.81878
	4.74213
	3.18087
	3.33363
	5.48237
	3.94281
	2.37211
	4.54545
	15.2235
	3.03016
	2.93939
	1.93071
	6.3649
	1.97042
	3.32895
	6.34138
	3.03268
	3.04513
	4.66639
	3.14728
	10.5073
	2.81373
	3.46734
	4.23969
	4.01792
	4.11321
	2.88634
	11.4545
	4.8623
	3.41134
	3.9604
	2.68215
	8.08695
	4.27742
	3.83822
	1.39881
	1.9367
	3.11839
	1.65653
	3.83229
	3.51029
	2.13471
	4.31796
	2.83923
	8.76017
	1.97341
	9.64742
	3.24209
	2.35929
	1.37059
	7.24497
	2.31022
	5.95169
	2.25131
	6.49034
	4.6881
	3.48556
	1.44157
	2.59021
	8.72334
	2.58385
	8.11319
	2.33296
	5.97634
	3.82512
	3.73565
	5.02377
