# Supplementary material for: Nucleotide imbalance decouples cell growth from cell proliferation
Source: Nat Cell Biol. 2022 Aug 4;24(8):1252–64. doi: 10.1038/s41556-022-00965-1 (PMC9359916; doi:10.1038/s41556-022-00965-1)
Supplement: Source Data Extended Data Fig. 6 — Numerical source data. [file 41556_2022_965_MOESM22_ESM.xlsx]

## Sheet: Extended Data Fig 6c
Cell Line	Condition	G concentration (uM)	Proliferation rate
143B	No Drug	0	1.4	1.4	1.42
143B	No Drug	50	1.17	1.19	1.21
143B	No Drug	75	1.08	1.11	1.14
143B	No Drug	100	0.85	0.81	0.84
143B	No Drug	200	0.15	0.17	0.14
143B	AZ20 (50nM)	0	1.43	1.46	1.44
143B	AZ20 (50nM)	50	0.66	0.65	0.62
143B	AZ20 (50nM)	75	0.46	0.49	0.43
143B	AZ20 (50nM)	100	0.02	0.06	0.03
143B	AZ20 (50nM)	200	-0.57	-0.54	-0.57
H1299	No Drug	0	1.07	1.12	1.15
H1299	No Drug	50	1.14	1.15	1.18
H1299	No Drug	75	1.06	1.1	1.14
H1299	No Drug	100	0.97	1	0.98
H1299	No Drug	200	0.71	0.73	0.76
H1299	AZ20 (50nM)	0	1.12	1.13	1.12
H1299	AZ20 (50nM)	50	1.07	1.09	1.04
H1299	AZ20 (50nM)	75	0.97	0.94	0.97
H1299	AZ20 (50nM)	100	0.75	0.74	0.74
H1299	AZ20 (50nM)	200	0.35	0.35	0.37

## Sheet: Extended Data Fig 6d
Condition	Sample Name	% Dead	Fraction Dead
Positive Control for Cell Death: Freeze-thawed Cells	Specimen_001_Freeze Control_001.fcs	45.1	0.451
G + ATRi	Specimen_001_G-AZ20_1_008.fcs	25.3	0.253
G + ATRi	Specimen_001_G-AZ20_2_009.fcs	21.1	0.211
G + ATRi	Specimen_001_G-AZ20_3_010.fcs	20.1	0.201
G	Specimen_001_G_1_005.fcs	11.1	0.111
G	Specimen_001_G_2_006.fcs	11.3	0.113
G	Specimen_001_G_3_007.fcs	9.14	0.0914
Untreated	Specimen_001_Untr_1_002.fcs	2.12	0.0212
Untreated	Specimen_001_Untr_2_003.fcs	2.46	0.0246
Untreated	Specimen_001_Untr_3_004.fcs	2.19	0.0219

## Sheet: Extended Data Fig 6e
Condition	Nucleobase/Nucleoside	Proliferation rate
No Drug	none	0.88	0.91	0.92
No Drug	A	0.08	0.17	0.13
No Drug	dA	0.43	0.44	0.47
No Drug	G	0.44	0.46	0.49
No Drug	T	0.25	0.24	0.27
+ AZ20	none	0.94	0.92	0.89
+ AZ20	A	-0.02	0.03	0
+ AZ20	dA	0.13	0.18	0.26
+ AZ20	G	0.19	0.16	0.18
+ AZ20	T	-0.17	-0.07	-0.12

## Sheet: Extended Data Fig 6f
Condition	Proliferation rate
Untreated	0.81	0.82	0.77
G	0.02	0.03	0.07
VE821	0.75	0.89	0.83
G + VE821	-0.21	-0.17	-0.21

## Sheet: Extended Data Fig 6g
	Condition	Proliferation
No Drug	Untreated	0.863533	0.958995	0.914523
No Drug	LTX	0.0389945	0.117907	0.0743059
No Drug	BRQ	0.181228	0.175063	0.144399
+ AZ20	Untreated	0.628433	0.748408	0.687973
+ AZ20	LTX	0.0120436	0.0120436	0.0422771
+ AZ20	BRQ	0.111221	0.144399	0.145014

## Sheet: Extended Data Fig 6h
	Successful Division	Stuck in S/G2	Died in S/G2
Untreated	1	0	0
G	1	0	0
G + ATRi	0.736842	0.157895	0.105263

## Sheet: Extended Data Fig 6i
	Successful Division	Stuck in G1	Died in G1	Stuck in S/G2	Died in S/G2
Untreated	1	0	0	0	0
G	0.0535714	0.232143	0.0535714	0.464286	0.196429
G + ATRi	0	0.558824	0.0735294	0.161765	0.205882

## Sheet: Extended Data Fig 6k
Condition	Days After Release	Mean Volume
G	0	3406
G	0	3511
G	0	3479
G+AZ20	0	3154
G+AZ20	0	3027
G+AZ20	0	2851
G -> Untreated	1	3778
G -> Untreated	1	3944
G -> Untreated	1	3791
G -> Untreated	2	5015
G -> Untreated	2	4988
G -> Untreated	2	4899
G -> Untreated	3	5180
G -> Untreated	3	5301
G -> Untreated	3	5273
G -> Untreated	4	5661
G -> Untreated	4	6001
G -> Untreated	4	5855
G -> Untreated	5	7073
G -> Untreated	5	6846
G -> Untreated	5	7247
G -> Untreated	6	7554
G -> Untreated	6	7876
G -> Untreated	6	8114
G -> Untreated	7	7189
G -> Untreated	7	7601
G -> Untreated	7	7391
G -> Untreated	8	8088
G -> Untreated	8	8085
G -> Untreated	8	8315
G -> Untreated	9	8397
G -> Untreated	9	8816
G -> Untreated	9	9521
G -> Untreated	10	9012
G -> Untreated	10	9357
G -> Untreated	10	9978
G -> Untreated	11	7746
G -> Untreated	11	7994
G -> Untreated	11	8820
G -> Untreated	12	7990
G -> Untreated	12	7120
G -> Untreated	12	6520
G -> Untreated	13	6900
G -> Untreated	13	6876
G -> Untreated	13	6891
G -> Untreated	14	5772
G -> Untreated	14	5499
G -> Untreated	14	6144
G+AZ20 -> Untreated	1	3463
G+AZ20 -> Untreated	1	3415
G+AZ20 -> Untreated	1	3658
G+AZ20 -> Untreated	2	4059
G+AZ20 -> Untreated	2	4192
G+AZ20 -> Untreated	2	4352
G+AZ20 -> Untreated	3	4557
G+AZ20 -> Untreated	3	4612
G+AZ20 -> Untreated	3	4517
G+AZ20 -> Untreated	4	4621
G+AZ20 -> Untreated	4	4568
G+AZ20 -> Untreated	4	5322
G+AZ20 -> Untreated	5	5052
G+AZ20 -> Untreated	5	4917
G+AZ20 -> Untreated	5	5437
G+AZ20 -> Untreated	6	6447
G+AZ20 -> Untreated	6	6413
G+AZ20 -> Untreated	6	6196
G+AZ20 -> Untreated	7	5769
G+AZ20 -> Untreated	7	5525
G+AZ20 -> Untreated	7	5719
G+AZ20 -> Untreated	8	7015
G+AZ20 -> Untreated	8	7143
G+AZ20 -> Untreated	8	6563
G+AZ20 -> Untreated	9	6572
G+AZ20 -> Untreated	9	6982
G+AZ20 -> Untreated	9	7157
G+AZ20 -> Untreated	10	7336
G+AZ20 -> Untreated	10	6577
G+AZ20 -> Untreated	10	8327
G+AZ20 -> Untreated	11	10144
G+AZ20 -> Untreated	11	7638
G+AZ20 -> Untreated	11	7743
G+AZ20 -> Untreated	12	8752
G+AZ20 -> Untreated	12	8476
G+AZ20 -> Untreated	12	10855
G+AZ20 -> Untreated	13	8743
G+AZ20 -> Untreated	13	10246
G+AZ20 -> Untreated	13	10821
G+AZ20 -> Untreated	14	9915
G+AZ20 -> Untreated	14	8375
G+AZ20 -> Untreated	14	11320
G -> AZ20	1	3571
G -> AZ20	1	3654
G -> AZ20	1	3420
G -> AZ20	2	4313
G -> AZ20	2	4195
G -> AZ20	2	4416
G -> AZ20	3	4616
G -> AZ20	3	4996
G -> AZ20	3	4604
G -> AZ20	4	5248
G -> AZ20	4	5423
G -> AZ20	4	5302
G -> AZ20	5	6013
G -> AZ20	5	5858
G -> AZ20	5	6283
G -> AZ20	6	7531
G -> AZ20	6	7390
G -> AZ20	6	6992
G -> AZ20	7	7749
G -> AZ20	7	7666
G -> AZ20	7	8654
G -> AZ20	8	9185
G -> AZ20	8	8954
G -> AZ20	8	8962
G -> AZ20	9	9407
G -> AZ20	9	9700
G -> AZ20	9	9888
G -> AZ20	10	10421
G -> AZ20	10	11032
G -> AZ20	10	11018
G -> AZ20	11	12722
G -> AZ20	11	12514
G -> AZ20	11	12202
G -> AZ20	12	13991
G -> AZ20	12	13773
G -> AZ20	12	12947
G -> AZ20	13	14787
G -> AZ20	13	14505
G -> AZ20	13	14859
G -> AZ20	14	14126
G -> AZ20	14	13475
G -> AZ20	14	14362
G+AZ20 -> AZ20	1	3308
G+AZ20 -> AZ20	1	3289
G+AZ20 -> AZ20	1	3363
G+AZ20 -> AZ20	2	3873
G+AZ20 -> AZ20	2	3925
G+AZ20 -> AZ20	2	3970
G+AZ20 -> AZ20	3	4435
G+AZ20 -> AZ20	3	4701
G+AZ20 -> AZ20	3	4425
G+AZ20 -> AZ20	4	4831
G+AZ20 -> AZ20	4	4584
G+AZ20 -> AZ20	4	4554
G+AZ20 -> AZ20	5	5338
G+AZ20 -> AZ20	5	4703
G+AZ20 -> AZ20	5	5617
G+AZ20 -> AZ20	6	5685
G+AZ20 -> AZ20	6	5576
G+AZ20 -> AZ20	6	5661
G+AZ20 -> AZ20	7	5849
G+AZ20 -> AZ20	7	6189
G+AZ20 -> AZ20	7	5682
G+AZ20 -> AZ20	8	6593
G+AZ20 -> AZ20	8	6667
G+AZ20 -> AZ20	8	7414
G+AZ20 -> AZ20	9	7210
G+AZ20 -> AZ20	9	7240
G+AZ20 -> AZ20	9	6249
G+AZ20 -> AZ20	10	8360
G+AZ20 -> AZ20	10	8439
G+AZ20 -> AZ20	10	7827
G+AZ20 -> AZ20	11	9253
G+AZ20 -> AZ20	11	8807
G+AZ20 -> AZ20	11	8489
G+AZ20 -> AZ20	12	8897
G+AZ20 -> AZ20	12	10470
G+AZ20 -> AZ20	12	9837
G+AZ20 -> AZ20	13	11441
G+AZ20 -> AZ20	13	12155
G+AZ20 -> AZ20	13	11032
G+AZ20 -> AZ20	14	9294
G+AZ20 -> AZ20	14	11146
G+AZ20 -> AZ20	14	10974
