# Supplementary material for: Nucleotide imbalance decouples cell growth from cell proliferation
Source: Nat Cell Biol. 2022 Aug 4;24(8):1252–64. doi: 10.1038/s41556-022-00965-1 (PMC9359916; doi:10.1038/s41556-022-00965-1)
Supplement: Source Data Extended Data Fig. 7 — Numerical source data. [file 41556_2022_965_MOESM24_ESM.xlsx]

## Sheet: Extended Data Fig 7b
G1 Duration		S/G2 Duration
Untreated	ATRi	Untreated	ATRi
13.5	89.25	11.25	14.25
9.75	27	14.25	6
9	22.5	15.75	7.5
21.75	30	8.25	7.5
22.5	38.25	8.25	9.75
13.5	90.75	12	11.25
15.75	14.25	11.55	10.5
18.75	19.5	9.75	12
12.75	26.25	17.25	89.25
14.25	30.75	12.75	5.25
13.5	46.5	14.25	12
12.75	88.5	18	62.25
10.5	36	12	12.75
11.25	88.5	12.75	45.75
12.75	84	10.5	69
9.75	27	6	6
11.25	86.25	13.5	4.5
18.75	42	9.75	11.25
13.5	89.25	18	20.25
10.5	27.75	14.25	60.75
14.25	26.25	8.25	5.25
10.5	37.5	7.5	16.5
9	24.75	7.5	57
22.5	18.75	8.25	15.75
24	21	10.5	21.75
15.75	77.25	7.5	15
15.75	21	8.25	66
21	15	8.25	51
14.25	82.5	9	38.25
20.25	27.75	11.25	68.25
15.75	76.5	9	17.25
13.5	89.25	8.25	8.25
11.25	90.75	9	19.5
15	35.25	10.5	15.75
13.5	44.25	8.25	9.75
17.25	90.75	13.5	6.75
15	90.75	11.25	13.5
19.5	17.25	11.25	14.25
14.25	26.25	11.25	20.25
11.25	33.75	10.5	14.25
8.25	61.5	6	4.5
6.75	92.25	7.5	48
4.5	88.5	8.25	5.25
7.5	90	9	6
13.5	88.5	10.5	63.75
10.5	84	9	63.75
15.75	86.25	9.75	10.5
8.25	86.25	8.25	52.5
8.25	94.5	9.75	11.25
10.5	89.25	9	9
11.25	56.25	9.75	16.5
12.75	33.75	9	4.5
6	40.5	9.75	45.75
6	29.25	9.75	54
8.25	25.5	11.25	14.25
9	24.75	15	14.25
9	30.75	9.75	12
7.5	35.25	12	15.75
9	86.25	12.75	54
6.75	75.75	10.5	11.25
8.25	22.5		13.5
8.25	15.45		15
5.25	24		63.75
9.75	53.25		18.75
14.25	9		9.75
12	52.5		51
16.5	37.5		18.75
9	63		10.5
9	12		9.75
11.25	66		58.5
12	11.25		13.5
18	13.5		37.5
7.5	42		53.25
8.25	15.75		51
9.75	48.75		9
9	72.75		12.75
8.25	14.25		67.5
11.25	60		8.25
6.75	47.25		21
	51
	22.5
	71.25
	11.25
	12
	14.25
	11.25
	49.5
	42.75
	58.5
	13.5
	19.5
	18.75
	75.75
	28.5
	81
	39
	34.5
	53.25
	9.75
	52.5
	45.75
	63
	10.95
	66
	11.25
	58.5
	42
	57.75
	48.75
	72.75
	67.5
	60
	47.25
	51
	71.25
	76.5
	78.75
	23.25
	51
	49.5
	42.75
	58.5
	55.5
	20.25
	20.25

## Sheet: Extended Data Fig 7c
	Successful Division	Stuck in S/G2	Died in S/G2
Untreated	1	0	0
ATRi	0.942857	0.057143	0

## Sheet: Extended Data Fig 7e
Valine
Time point	DMSO			ATRi
Unsync.	2.84717e-08	3.22515e-08	3.04037e-08	3.46556e-08	3.12863e-08	3.05627e-08
11	3.25793e-08	3.844e-08	4.09766e-08	4.17273e-08	4.28452e-08	4.16746e-08
13	3.91581e-08	3.94531e-08	3.91226e-08	4.50322e-08	3.7735e-08	3.71917e-08
15	4.1059e-08	4.11995e-08	4.12719e-08	3.7676e-08	3.94617e-08	4.29597e-08
17	3.24192e-08	3.36858e-08	3.44512e-08	3.89014e-08	3.7695e-08	3.48591e-08
19	3.80658e-08	3.61695e-08	3.87273e-08	3.85677e-08	3.82875e-08	3.77156e-08
21	3.27072e-08	3.32347e-08	3.65253e-08	3.79513e-08	3.28414e-08	3.51767e-08
Leucine
Time point	DMSO			ATRi
Unsync.	5.12545e-08	6.21932e-08	6.09245e-08	7.07706e-08	6.48695e-08	6.2741e-08
11	6.26094e-08	8.02776e-08	8.21491e-08	8.71436e-08	8.6687e-08	9.02921e-08
13	7.23208e-08	7.58781e-08	8.29129e-08	9.35014e-08	7.60565e-08	7.84953e-08
15	8.2943e-08	8.33353e-08	8.72015e-08	7.66688e-08	7.55986e-08	8.84432e-08
17	6.62417e-08	7.13144e-08	6.71599e-08	7.94268e-08	7.92737e-08	7.18101e-08
19	7.9795e-08	7.93876e-08	8.52853e-08	8.24921e-08	7.82034e-08	8.01885e-08
21	6.56942e-08	6.95491e-08	7.72398e-08	8.14525e-08	6.55362e-08	7.46422e-08
Isoleucine
Time point	DMSO			ATRi
Unsync.	5.8118e-08	7.0909e-08	6.73864e-08	7.3025e-08	6.81142e-08	6.73927e-08
11	6.48672e-08	8.674e-08	8.22709e-08	9.88449e-08	9.59314e-08	9.73025e-08
13	8.04331e-08	8.94567e-08	8.84584e-08	1.04827e-07	7.96379e-08	8.31005e-08
15	8.89754e-08	9.02103e-08	9.00141e-08	8.06621e-08	8.68518e-08	8.79529e-08
17	6.9407e-08	7.30523e-08	7.65108e-08	8.26242e-08	8.13043e-08	7.4606e-08
19	7.83775e-08	8.2331e-08	7.52468e-08	8.927e-08	8.14936e-08	8.32821e-08
21	6.83139e-08	7.2579e-08	7.89233e-08	8.16809e-08	7.15628e-08	7.47257e-08
Aspartate
Time point	DMSO			ATRi
Unsync.	1.43895e-09	1.46563e-09	1.48094e-09	1.54171e-09	1.62582e-09	1.47636e-09
11	6.54905e-10	8.35131e-10	7.06514e-10	1.09393e-09	1.05631e-09	1.08095e-09
13	8.36674e-10	9.27727e-10	1.0166e-09	1.08854e-09	8.58068e-10	9.7854e-10
15	1.26274e-09	1.15754e-09	1.18735e-09	1.07679e-09	9.80838e-10	9.84799e-10
17	1.07822e-09	9.37439e-10	1.0456e-09	1.14915e-09	1.04539e-09	1.00485e-09
19	1.06975e-09	1.12566e-09	1.04685e-09	1.32412e-09	1.10556e-09	1.14054e-09
21	1.12682e-09	9.99718e-10	1.1116e-09	1.17609e-09	1.05036e-09	1.10576e-09
Serine
Time point	DMSO			ATRi
Unsync.	7.92446e-10	9.94741e-10	1.05531e-09	1.06155e-09	1.03918e-09	1.05842e-09
11	1.22488e-09	1.41899e-09	1.7715e-09	1.71964e-09	1.68264e-09	1.6312e-09
13	1.37048e-09	1.46078e-09	1.57897e-09	1.75345e-09	1.4896e-09	1.49265e-09
15	1.5726e-09	1.63287e-09	1.64375e-09	1.31837e-09	1.32687e-09	1.75935e-09
17	1.15746e-09	1.24507e-09	1.30288e-09	1.36493e-09	1.41749e-09	1.49793e-09
19	1.27014e-09	1.44518e-09	1.17281e-09	1.38929e-09	1.37604e-09	1.43675e-09
21	1.07782e-09	1.04884e-09	1.42137e-09	1.30547e-09	1.32875e-09	1.34374e-09
Glutamine
Time point	DMSO			ATRi
Unsync.	1.27311e-07	1.63766e-07	1.43832e-07	1.56756e-07	1.61486e-07	1.09949e-07
11	1.61549e-07	2.41113e-07	1.5311e-07	3.05508e-07	3.07676e-07	2.53298e-07
13	1.60195e-07	1.69282e-07	2.43087e-07	2.91305e-07	1.62442e-07	1.97707e-07
15	2.79096e-07	2.63048e-07	2.23277e-07	1.89503e-07	1.55478e-07	1.60115e-07
17	1.9396e-07	1.79985e-07	1.93931e-07	1.95848e-07	1.46961e-07	1.75084e-07
19	1.6348e-07	2.3044e-07	1.47149e-07	2.97881e-07	1.95717e-07	1.76651e-07
21	1.88838e-07	1.33519e-07	1.38576e-07	1.58506e-07	1.27032e-07	1.53173e-07
